# Supplementary material for: Gene expression profiles in Malpighian tubules of the vector leafhopper Psammotettix striatus (L.) revealed regional functional diversity and heterogeneity
Source: BMC Genomics. 2022 Jan 21;23:67. doi: 10.1186/s12864-022-08300-6 (PMC8781387; doi:10.1186/s12864-022-08300-6)
Supplement: Supplementary file 1 — Additional file 1: Table S1. Statistics of the sequencing data from nine cDNA libraries of P. striatus MTs. (XLS 92 kb) [file 12864_2022_8300_MOESM1_ESM.xls]

## Sheet: Table S1
Table S1 Statistics of the sequencing data from nine cDNA libraries of P. striatus MTs
Sample	Raw Reads	Raw Bases (G)	Clean Reads (%)	Clean Bases (G)	Q20(%)	Q30(%)	GC Conent (%)
MT1+2_1	59217674	8.27	58,320,268 (98.48%)	7.77	97.04	92.13	51.33
MT1+2_2	63952944	8.93	63,081,744 (98.64%)	8.38	97.7	93.77	51.44
MT1+2_3	67924308	9.49	66,916,742 (98.52%)	8.87	97.82	94.03	51.81
MT3_1	60917646	8.51	60,124,588 (98.70%)	8.04	97.28	93.27	53.96
MT3_2	71011576	9.92	70,115,180 (98.74%)	9.38	97.47	93.6	54.1
MT3_3	78552916	10.97	77,409,130 (98.54%)	10.32	97.25	93.11	54.13
MT4_1	68585186	9.58	67,456,194 (98.35%)	8.88	97.83	93.96	50.73
MT4_2	57927650	8.09	57,124,294 (98.61%)	7.56	97.89	94.06	50.87
MT4_3	62842910	8.78	61,978,224 (98.62%)	8.22	97.93	94.18	50.88
Total	590932810	82.54	582,526,364(98.58%)	77.42	/	/	/
The numbers 1, 2 and 3 at the end of the sample represent three biological replicates
Q20: The percentage of bases with a Phred value > 20. Q30: The percentage of bases with a Phred value > 30
