# Supplementary material for: Gene expression profiles in Malpighian tubules of the vector leafhopper Psammotettix striatus (L.) revealed regional functional diversity and heterogeneity
Source: BMC Genomics. 2022 Jan 21;23:67. doi: 10.1186/s12864-022-08300-6 (PMC8781387; doi:10.1186/s12864-022-08300-6)
Supplement: Supplementary file 5 — Additional file 5: Table S2. Top 100 abundant unigenes in each region of P. striatus MTs. (XLS 128 kb) [file 12864_2022_8300_MOESM5_ESM.xls]

## Sheet: Sheet
Table S2 Top 100 abundant unigenes in each region of P. striatus MTs
Top 100 abundant unigenes in MT1+2			Top 100 abundant unigenes in MT3			Top 100 abundant unigenes in MT4
Unigene ID	RPKM value	Annotation	GeneID	RPKM value	Annotation	GeneID	RPKM value	Annotation
Energy metabolism			Energy metabolism			Energy metabolism
Unigene 0038115	704.527	ATP synthase delta chain, mitochondrial	Unigene 0037454*	558.22	cytochrome b (mitochondrion)	Unigene 0003560	967.973	Vacuolar ATP synthase subunit H
Unigene 0016351	650.063	ATP synthase	Xenobiotics biodegradation and metabolism			Unigene 0007991	870.503	vacuolar ATPase G subunit-like protein
Unigene 0042774	447.983	ATP synthase subunit alpha, mitochondrial	Unigene 0041540	376.067	PREDICTED: venom carboxylesterase-6-like	Unigene 0038115	683.837	ATP synthase delta chain, mitochondrial
Unigene 0008014	544.647	PREDICTED: ATP synthase subunit g, mitochondrial isoform X2	Unigene 0000327	431.877	Cytochrome P450 9e2	Unigene 0016351	572.337	ATP synthase
Unigene 0037454*	3594.73	cytochrome b (mitochondrion)	Translation			Unigene 0022346	533.31	PREDICTED: V-type proton ATPase subunit F 1
Unigene 0042099	582.1	cytochrome c oxidase	Unigene 0007078*	589.367	elongation factor 1_alpha, partial	Unigene 0037454*	4573.03	cytochrome b (mitochondrion)
Unigene 0033025	439.157	mitochondrial cytochrome c oxidase subunit Va-like protein	Unigene 0024486*	359.673	eukaryotic translation initiation factor 3 subunit J	Unigene 0001464	572.52	PREDICTED: cytochrome b-c1 complex subunit 8
Unigene 0041848	502.733	mitochondrial cytochrome c oxidase subunit IV	Unigene 0033304*	550.14	60S Ribosomal Protein LP0	Unigene 0036634	486.433	PREDICTED: cytochrome b-c1 complex subunit 7-like isoform X1
Unigene 0000259	1321.2	cytochrome c oxidase subunit III (mitochondrion)	Unigene 0023555	354.387	PREDICTED: 60S acidic ribosomal protein P1	Unigene 0000259	1782.37	cytochrome c oxidase subunit III (mitochondrion)
Unigene 0001464	442.63	PREDICTED: cytochrome b-c1 complex subunit 8	Unigene 0023024*	362.01	PREDICTED: 40S ribosomal protein S15Aa	Unigene 0042099	664.033	cytochrome c oxidase
Unigene0022358	1156.48	PREDICTED: cytochrome c oxidase subunit NDUFA4	Folding, sorting and degradation			Unigene 0041848	486.237	mitochondrial cytochrome c oxidase subunit IV
Unigene0023390	499.63	PREDICTED: cytochrome c oxidase subunit 5B, mitochondrial-like	Unigene 0007010	351.903	PREDICTED: LOW QUALITY PROTEIN: protein disulfide-isomerase-like	Unigene 0033025	586.263	mitochondrial cytochrome c oxidase subunit Va-like protein
Unigene0008050	722.18	PREDICTED: cytochrome c oxidase subunit 6A2, mitochondrial	Lipid metabolism			Unigene 0022358	1669.78	PREDICTED: cytochrome c oxidase subunit NDUFA4
Unigene 0023449	577.037	Rieske iron-sulfur protein 1	Unigene 0000406	3649.95	PREDICTED: probable cardiolipin synthase (CMP-forming)	Unigene 0008050	1029.59	PREDICTED: cytochrome c oxidase subunit 6A2, mitochondrial
Unigene 0004995	515.493	GM11814	Unclassified			Unigene 0023390	520.04	PREDICTED: cytochrome c oxidase subunit 5B, mitochondrial-like
Unigene 0035297	500.417	NADH-ubiquinone oxidoreductase flavoprotein 1 (ndufv1)	Unigene 0000423	2387.14	Eukaryotic translation initiation factor 3 subunit A	Unigene 0035297	605.583	NADH-ubiquinone oxidoreductase flavoprotein 1 (ndufv1)
Unigene 0023854	417.16	NADH dehydrogenase 1 (mitochondrion)	Unigene 0004623	575.757	PREDICTED: kynurenine formamidase-like isoform X1	Unigene 0023854	451.747	NADH dehydrogenase 1 (mitochondrion)
Unigene 0033575	422.41	PREDICTED: NADH dehydrogenase [ubiquinone] 1 beta subcomplex subunit 8, mitochondrial-like	Unigene 0000465	2144	Kynurenine formamidase	Unigene 0036236	450.093	NADH dehydrogenase subunit 4 (mitochondrion)
Transport and catabolism			Unigene 0000622	687.43	Kynurenine formamidase	Unigene 0033575	433.217	PREDICTED: NADH dehydrogenase [ubiquinone] 1 beta subcomplex subunit 8, mitochondrial-like
Unigene 0003560	1370.76	Vacuolar ATP synthase subunit H	Unigene 0000425	4238.28	PREDICTED: glutamic acid-rich protein-like	Unigene 0042774	388.213	ATP synthase subunit alpha, mitochondrial
Unigene 0007991	813.103	vacuolar ATPase G subunit-like protein	Unigene 0000424	774.92	PREDICTED: glutamic acid-rich protein-like	Unigene 0003921	467.143	PREDICTED: ATP synthase subunit O, mitochondrial-like
Unigene 0033358	795.067	PREDICTED: V-type proton ATPase catalytic subunit A	Unigene 0000567	2658.63	Protein CBG04386 [Caenorhabditis briggsae]	Unigene 0008014	580.143	PREDICTED: ATP synthase subunit g, mitochondrial isoform X2
Unigene 0038009	558.91	PREDICTED: V-type proton ATPase subunit E	Unigene 0000940*	998.033	Retrovirus-related Pol polyprotein from type-2 retrotransposable element R2DM	Unigene 0000326	1128.68	PREDICTED: V-type proton ATPase 16 kDa proteolipid subunit
Unigene 0000326	1628.7	PREDICTED: V-type proton ATPase 16 kDa proteolipid subunit	Unigene 0031235	792.063	PREDICTED: venom dipeptidyl peptidase 4 isoform X5	Unigene 0033358	735.993	PREDICTED: V-type proton ATPase catalytic subunit A
Unigene 0022346	502.04	PREDICTED: V-type proton ATPase subunit F 1	Unigene 0034102	775.287	PREDICTED: laccase-3-like isoform X2	Unigene 0038009	556.757	PREDICTED: V-type proton ATPase subunit E
Unigene 0016171	935.78	seminal fluid protein	Unigene 0042180	698.11	PREDICTED: leucine-rich repeat-containing protein 4B-like	Unigene 0023449	580.553	Rieske iron-sulfur protein 1
Unigene 0005210	498.1	PREDICTED: gamma-aminobutyric acid receptor-associated protein	Unigene 0033901	664.33	PREDICTED: zinc transporter 2-like isoform X5	Unigene 0004995	566.723	GM11814
Unigene 0003385	411.923	Lysosomal-associated transmembrane protein 4A	Unigene 0000829*	610.843	Regulator of rDNA transcription protein 15	Unigene 0031703	415.287	CLUMA_CG000819, isoform A
Xenobiotics biodegradation and metabolism			Unigene 0000436	552.013	Esterase FE4	Unigene 0004378	406.11	AAEL004423-PB
Unigene 0017531	704.743	glutathione S-transferase sigma 7	Unigene 0008755	501.577	PREDICTED: dopamine N-acetyltransferase-like isoform X5	Transport and catabolism
Immune system			Unigene 0001184*	453.027	ferritin 3 heavy chain homologue	Unigene 0016171	711.347	seminal fluid protein
Unigene 0001753	462.06	defensin, partial	Unigene 0011216	426.157	PREDICTED: YLP motif-containing protein 1-like isoform X4	Unigene 0000795	405.227	seminal fluid protein
Lipid metabolism			Unigene 0025086	379.723	Nuclear protein 1	Unigene 0001211	1343.94	actin related protein 1
Unigene 0000406	1032.67	PREDICTED: probable cardiolipin synthase (CMP-forming)	Unigene 0033406*	353.953	translationally controlled tumor protein	Unigene 0005210	498.81	PREDICTED: gamma-aminobutyric acid receptor-associated protein
Carbohydrate metabolism			Unigene 0018936	369.55	PREDICTED: ornithine decarboxylase antizyme 1, partial	Unigene 0006817	510.343	PREDICTED: tubulin beta-1 chain
Unigene 0000296	413.223	PREDICTED: inositol oxygenase	Unigene 0001230*	12863.3	hypothetical protein g.24833	Unigene 0006818	423.047	PREDICTED: tubulin beta-1 chain
Unigene 0003123	2688.17	PREDICTED: inositol monophosphatase 1-like	Unigene 0028584*	8826.14	hypothetical protein g.6964	Unigene 0001197	375.377	GL12416
Signal transduction			Unigene 0000923*	6702.98	hypothetical protein g.13931	Xenobiotics biodegradation and metabolism
Unigene 0038253	1251.03	adenine nucleotide translocase insect2	Unigene 0016393	4240.62	hypothetical protein g.46645	Unigene 0017531	990.727	glutathione S-transferase sigma 7
Translation			Unigene 0000469*	4981.35	hypothetical protein g.22580	Unigene 0006983	399.29	Nucleoside diphosphate kinase
Unigene 0007078*	756.257	elongation factor 1_alpha, partial	Unigene 0000433	4091.53	hypothetical protein g.6964	Immune system
Unigene 0024486*	580.073	eukaryotic translation initiation factor 3 subunit J	Unigene 0029184	3866.45	hypothetical protein g.22583	Unigene 0002827	417.597	PREDICTED: transcription factor kayak-like isoform X1
Unigene 0033304*	768.08	60S Ribosomal Protein LP0 [Pantala flavescens]	Unigene 0034989	3790.24	hypothetical protein g.22580	Carbohydrate metabolism
Unigene 0023024*	566.517	PREDICTED: 40S ribosomal protein S15Aa	Unigene 0037963	3772.43	hypothetical protein g.16168	Unigene 0000294	490.343	glyceraldehyde-3-phosphate dehydrogenase
Unigene 0004842	489.85	PREDICTED: 60S ribosomal protein L18	Unigene 0035073	2304.02	hypothetical protein g.13931	Amino acid metabolism
Unigene 0026683	429.47	S18e ribosomal protein [Cicindela campestris]	Unigene 0022404	1409.44	hypothetical protein g.22580	Unigene 0000022	972.227	arginine kinase
Unigene 0036022	423.88	PREDICTED: ubiquitin-40S ribosomal protein S27a	Unigene 0000526	1318.35	hypothetical protein g.22580	Unigene 0007740	965.437	PREDICTED: ornithine decarboxylase-like
Unclassified			Unigene 0000677	4587.04	hypothetical protein g.18091	Unigene 0031372	563.99	AAEL005289-PA
Unigene 0001058	770.05	PREDICTED: solute carrier organic anion transporter family member 2A1-like	Unigene 0004460	1104.62	hypothetical protein g.22580	Signal transduction
Unigene 0032874	540.83	leucine-rich transmembrane protein	Unigene 0032700	982.03	hypothetical protein g.4630	Unigene 0038253	1180.02	adenine nucleotide translocase insect2
Unigene 0001184*	2382.56	ferritin 3 heavy chain homologue	Unigene 0010796	952.867	hypothetical protein g.13378	Unigene 0037223	384.39	PREDICTED: MAP kinase-interacting serine/threonine-protein kinase 1-like isoform X1
Unigene 0000425	1245.04	PREDICTED: glutamic acid-rich protein-like	Unigene 0007444	878.23	hypothetical protein g.6517	Translation
Unigene 0009231	1033.19	PREDICTED: brachyurin-like isoform X1	Unigene 0032818	865.093	hypothetical protein g.22580	Unigene 0007078*	835.57	elongation factor 1_alpha, partial
Unigene 0000667	1020.51	AGAP011630-PA	Unigene 0002211	697.213	hypothetical protein g.29125	Unigene 0024486*	577.417	eukaryotic translation initiation factor 3 subunit J
Unigene 0000567	882.65	Protein CBG04386	Unigene 0001101	602.28	hypothetical protein g.16322	Unigene 0026683	410.11	S18e ribosomal protein
Unigene 0000940*	873.49	Retrovirus-related Pol polyprotein from type-2 retrotransposable element R2DM	Unigene 0027667	578.267	hypothetical protein g.3622	Unigene 0015540	367.11	40S ribosomal protein S15
Unigene 0000423	757.71	Eukaryotic translation initiation factor 3 subunit A	Unigene 0039881	351.037	hypothetical protein g.22583	Unigene 0036022	435.7	PREDICTED: ubiquitin-40S ribosomal protein S27a
Unigene 0018343	696.773	Ribonuclease kappa	Unigene 0011884*	113136	hypothetical protein g.16184, partial	Unigene 0023024*	681.893	PREDICTED: 40S ribosomal protein S15Aa
Unigene 0000465	681.597	Kynurenine formamidase	Unigene 0000711*	13895.3	hypothetical protein g.17254, partial	Unigene 0032820	441.56	PREDICTED: 40S ribosomal protein S25
Unigene 0042791	651.797	PREDICTED: coiled-coil-helix-coiled-coil-helix domain-containing protein 2	Unigene 0000211*	10180.8	hypothetical protein g.8493, partial	Unigene 0033304*	633.473	60S Ribosomal Protein LP0
Unigene 0018936	645.623	PREDICTED: ornithine decarboxylase antizyme 1, partial	Unigene 0011883*	5435.93	hypothetical protein g.18049, partial	Unigene 0004842	504.003	PREDICTED: 60S ribosomal protein L18
Unigene 0014197	579.16	GH22664	Unigene 0000626	3269.58	hypothetical protein g.13512, partial	Unigene 0023555	360.257	PREDICTED: 60S acidic ribosomal protein P1
Unigene 0033406*	559.08	translationally controlled tumor protein	Unigene 0000044	3034.46	hypothetical protein g.47769, partial	Unclassified
Unigene 0006819	537.877	ferritin-like precursor, partial	Unigene 0027882	2603.6	hypothetical protein g.34661, partial	Unigene 0025318	4189.29	imaginal disc growth factor
Unigene 0040603	500.74	PREDICTED: probable Bax inhibitor 1	Unigene 0042339	2320.63	hypothetical protein g.54860, partial	Unigene 0001220	2634.67	hexamerin 1
Unigene 0000548	482.82	PREDICTED: juxtaposed with another zinc finger protein 1 isoform X2	Unigene 0000631	1950.18	hypothetical protein g.22851, partial	Unigene 0013720	1265.36	hexamerin 1
Unigene 0000829*	422.153	Regulator of rDNA transcription protein 15	Unigene 0022064	1571.13	hypothetical protein g.12391, partial	Unigene 0001184*	1899.38	ferritin 3 heavy chain homologue
Unigene 0000378	849.39	hypothetical protein g.9752	Unigene 0028044	1060.42	hypothetical protein g.22579, partial	Unigene 0006819	422.67	ferritin-like precursor, partial
Unigene 0036764	514.87	hypothetical protein g.38183	Unigene 0035002	838.03	hypothetical protein g.10463, partial	Unigene 0000758	1452.02	major allergen Cr-PI
Unigene 0001230*	3818.64	hypothetical protein g.24833	Unigene 0028084	689.753	hypothetical protein g.22579, partial	Unigene 0000940*	1112.43	Retrovirus-related Pol polyprotein from type-2 retrotransposable element R2DM
Unigene 0028584*	2611.25	hypothetical protein g.6964	Unigene 0000058	619.32	hypothetical protein g.19980, partial	Unigene 0014197	961.953	GH22664
Unigene 0000923*	2384.68	hypothetical protein g.13931	Unigene 0009124	575.35	hypothetical protein g.8493, partial	Unigene 0034804	802.457	myosin RLC2, partial
Unigene 0000469*	1637.07	hypothetical protein g.22580	Unigene 0027628	529.15	hypothetical protein g.17254, partial	Unigene 0033094	762.42	PREDICTED: myosin light chain alkali isoform X2
Unigene 0000677	1419.06	hypothetical protein g.18091	Unigene 0021814	369.03	hypothetical protein g.15184, partial	Unigene 0004121	663.223	PREDICTED: natterin-4-like
Unigene 0000433	1388.62	hypothetical protein g.6964	Unannotated			Unigene 0033406*	577.383	translationally controlled tumor protein
Unigene 0016393	1300.06	hypothetical protein g.46645	Unigene 0000394*	22078.8	Unknown	Unigene 0042791	562.537	PREDICTED: coiled-coil-helix-coiled-coil-helix domain-containing protein 2
Unigene 0029184	1154.04	hypothetical protein g.22583	Unigene 0027792*	11614.2	Unknown	Unigene 0035815	508.26	PREDICTED: muscle-specific protein 20
Unigene 0037963	1115.97	hypothetical protein g.16168	Unigene 0000862*	7680.25	Unknown	Unigene 0018343	491.223	Ribonuclease kappa
Unigene 0034989	1027.75	hypothetical protein g.22580	Unigene 0000693*	6836.07	Unknown	Unigene 0000829*	486.417	Regulator of rDNA transcription protein 15
Unigene 0035073	723.84	hypothetical protein g.13931	Unigene 0000608	3552.85	Unknown	Unigene 0008635	463.91	PREDICTED: B box-binding protein isoform X2
Unigene 0029898	439.693	hypothetical protein g.23429	Unigene 0015585	3100.99	Unknown	Unigene 0000548	435.893	PREDICTED: juxtaposed with another zinc finger protein 1 isoform X2
Unigene 0011884*	38346.7	hypothetical protein g.16184, partial	Unigene 0003817	2569.51	Unknown	Unigene 0033248	429.933	salivary protein MYS2 precursor
Unigene 0000711*	4395.16	hypothetical protein g.17254, partial	Unigene 0033664	2398.74	Unknown	Unigene 0011435	419.13	PREDICTED: myophilin
Unigene 0000211*	3300.8	hypothetical protein g.8493, partial	Unigene 0000585	1504.13	Unknown	Unigene 0032874	395.667	leucine-rich transmembrane protein
Unigene 0000288	3173.65	hypothetical protein g.23333, partial	Unigene 0041089	1269.02	Unknown	Unigene 0034808	376.61	elongation factor 2
Unigene 0000621	2372.87	hypothetical protein g.37031, partial	Unigene 0001234	1262.97	Unknown	Unigene 0000722	369.163	PREDICTED: mitochondrial sodium/hydrogen exchanger 9B2 isoform X2
Unigene 0011883*	1812.92	hypothetical protein g.18049, partial	Unigene 0006599	1203.53	Unknown	Unigene 0001230*	810.647	hypothetical protein g.24833
Unigene 0000865	1594.14	hypothetical protein g.2831, partial	Unigene 0017633	1029.58	Unknown	Unigene 0028584*	645.48	hypothetical protein g.6964
Unigene 0000626	1092.49	hypothetical protein g.13512, partial	Unigene 0041110	959.493	Unknown	Unigene 0038854	532.323	hypothetical protein g.32335
Unigene 0027882	855.083	hypothetical protein g.34661, partial	Unigene 0006178	924.473	Unknown	Unigene 0000923*	460.533	hypothetical protein g.13931
Unigene 0000044	823.133	hypothetical protein g.47769, partial	Unigene 0003327	799.66	Unknown	Unigene 0025786	417.517	hypothetical protein g.33262
Unigene 0002530	796.28	hypothetical protein g.26323, partial	Unigene 0024618	786.883	Unknown	Unigene 0000469*	374.87	hypothetical protein g.22580
Unigene 0000631	585.877	hypothetical protein g.22851, partial	Unigene 0031225	769.143	Unknown	Unigene 0011884*	8049.53	hypothetical protein g.16184, partial
Unigene 0042339	583.963	hypothetical protein g.54860, partial	Unigene 0000632	710.923	Unknown	Unigene 0000711*	1017.34	hypothetical protein g.17254, partial
Unigene 0023453	583.457	hypothetical protein g.25032, partial	Unigene 0026505	682.277	Unknown	Unigene 0000211*	806.23	hypothetical protein g.8493, partial
Unigene 0000389	519.74	hypothetical protein g.54903, partial	Unigene 0013834	636.847	Unknown	Unigene 0014894	766.537	hypothetical protein g.11863, partial
Unigene 0022064	507.527	hypothetical protein g.12391, partial	Unigene 0019951	601.697	Unknown	Unigene 0000288	494.27	hypothetical protein g.23333, partial
Unigene 0020383	460.9	hypothetical protein g.17911, partial	Unigene 0035731	551.467	Unknown	Unigene 0024484	477.147	hypothetical protein g.51306, partial
Unannotated			Unigene 0011625	524.29	Unknown	Unigene 0002530	432.003	hypothetical protein g.26323, partial
Unigene 0000394*	8896.87	Unknown	Unigene 0000947	496.057	Unknown	Unigene 0011883*	415.687	hypothetical protein g.18049, partial
Unigene 0000862*	2806.19	Unknown	Unigene 0014802	460.567	Unknown	Unigene 0034743	363.723	hypothetical protein g.34185, partial
Unigene 0027792*	2292.61	Unknown	Unigene 0014214	459.397	Unknown	Unannotated
Unigene 0000693*	2072.21	Unknown	Unigene 0029576	457.4	Unknown	Unigene 0000394*	1674.22	Unknown
Unigene 0000608	1023.44	Unknown	Unigene 0000797	413.39	Unknown	Unigene 0027792*	1115.52	Unknown
Unigene 0015585	934.17	Unknown	Unigene 0012270	385.417	Unknown	Unigene 0000969	762.557	Unknown
Unigene 0003817	915.703	Unknown	Unigene 0001007	355.587	Unknown	Unigene 0000862*	541.863	Unknown
Unigene 0033664	713.863	Unknown				Unigene 0031978	500.943	Unknown
Unigene 0000585	467.337	Unknown				Unigene 0000693*	481.86	Unknown
Unigene 0041089	434.763	Unknown				Unigene 0041464	470.55	Unknown
RPKM value represents the average of the three biological replicates; "*" indicates that these unigenes ranks as the top 100 among all three regions
