# Supplementary material for: Gene expression profiles in Malpighian tubules of the vector leafhopper Psammotettix striatus (L.) revealed regional functional diversity and heterogeneity
Source: BMC Genomics. 2022 Jan 21;23:67. doi: 10.1186/s12864-022-08300-6 (PMC8781387; doi:10.1186/s12864-022-08300-6)
Supplement: Supplementary file 8 — Additional file 8: Table S3. Candidate DEGs related to osmoregulation and organic solute transport identified in P. striatus MTs. (XLS 39 kb) [file 12864_2022_8300_MOESM8_ESM.xls]

## Sheet: genes.expression
Table S3 Candidate DEGs related to osmoregulation and organic solute transport identified in P. striatus MTs
Unigene ID	MT1+2_1 RPKM	MT1+2_2 RPKM	MT1+2_3 RPKM	MT3_1 RPKM	MT3_2 RPKM	MT3_3 RPKM	MT4_1 RPKM	MT4_2 RPKM	MT4_3 RPKM	MT1+2_1 count	MT1+2_2 count	MT1+2_3 count	MT3_1 count	MT3_2 count	MT3_3 count	MT4_1 count	MT4_2 count	MT4-3 count	Symbol	Description	KEGG_A_class	KEGG_B_class	Pathway	K_ID	GO Component	GO Function	GO Process
Unigene 0000156	261.75	257.17	231.61	29.44	29.07	31.26	251.18	251.04	250.42	11308	12281	11738	1256	1455	1719	13008	11070	11874	VhaAC39-1	V-ATPase subunit D [Locusta migratoria]	Metabolism;Metabolism;Cellular Processes;Cellular Processes	Global and overview maps;Energy metabolism;Transport and catabolism;Transport and catabolism	ko01100//Metabolic pathways;ko00190//Oxidative phosphorylation;ko04142//Lysosome;ko04145//Phagosome	K02146;K02146;K02146;K02146	GO:0033177//proton-transporting two-sector ATPase complex, proton-transporting domain	-	GO:0015988//energy coupled proton transmembrane transport, against electrochemical gradient
Unigene 0000628	6.89	6.87	6.94	1.59	1.38	1.07	10.36	12.01	11.73	604	666	714	138	140	119	1089	1075	1129	SLC2A3	PREDICTED: solute carrier family 2, facilitated glucose transporter member 1-like isoform X2 [Orussus abietinus]	-	-	-	-	-	-	-
Unigene 0000722	20.3	22.58	19.05	0.16	0.11	0.07	354.8	367.25	385.44	1573	1934	1732	12	10	7	32956	29046	32779	SLC9B2	PREDICTED: mitochondrial sodium/hydrogen exchanger 9B2 isoform X2 [Halyomorpha halys]	-	-	-	-	-	-	GO:0044765//single-organism transport
Unigene 0000853	33.84	33.25	30.39	122.52	121.96	119.98	9.51	8.12	8.21	1881	2043	1982	6727	7855	8489	634	461	501	yin	PREDICTED: peptide transporter family 1-like [Fopius arisanus]	-	-	-	-	-	-	-
Unigene 0000939	24	27.07	22.43	71.04	74.41	74.68	5.54	4.6	5.28	1309	1632	1435	3826	4701	5183	362	256	316	Slc36a2	PREDICTED: proton-coupled amino acid transporter 1 isoform X1 [Cimex lectularius]	-	-	-	-	-	-	-
Unigene 0001058	789.59	790.01	730.55	46.73	48.78	48.09	64.57	69.88	72.34	49197	54412	53399	2876	3521	3814	4823	4444	4947	SLCO4A1	PREDICTED: solute carrier organic anion transporter family member 2A1-like [Wasmannia auropunctata]	-	-	-	-	-	-	-
Unigene 0001060	57.82	60.56	56.08	0.56	0.45	0.71	73.15	76.94	76.29	5350	6195	6088	51	48	84	8115	7267	7748	Slc12a2	PREDICTED: bumetanide-sensitive sodium-(potassium)-chloride cotransporter [Cimex lectularius]	-	-	-	-	GO:0016020//membrane	-	GO:0006821//chloride transport;GO:0044763//single-organism cellular process
Unigene 0002569	18.18	21.38	19.15	0	0.12	0.11	272.45	271.68	283.65	654	850	808	0	5	5	11747	9974	11197	KCNJ12	PREDICTED: inward rectifier potassium channel 2-like [Halyomorpha halys]	-	-	-	-	-	-	-
Unigene 0008983	113.88	112.59	102.86	8.47	7.19	7.34	54.26	52.73	55.25	4058	4435	4300	298	297	333	2318	1918	2161	AQP	aquaporin [Cicadella viridis]	-	-	-	-	GO:0016020//membrane	-	-
Unigene 0009710	35.94	36.72	36.3	3.83	3.33	3.8	50.75	53.03	52.86	3611	4078	4279	380	388	486	6113	5439	5829	Atpalpha	PREDICTED: sodium/potassium-transporting ATPase subunit alpha isoform X1 [Halyomorpha halys]	-	-	-	-	-	-	-
Unigene 0015190	23.97	22.66	22.37	1.37	1.32	1.52	8.36	7.99	8.99	1563	1633	1711	88	100	126	653	532	643	Slc28a2	PREDICTED: sodium/nucleoside cotransporter 2-like [Bemisia tabaci]	-	-	-	-	-	-	-
Unigene 0015513	4.18	3.65	3.47	1.04	0.91	0.79	14.04	12.48	12.1	146	141	142	36	37	35	588	445	464	Slc10a7	PREDICTED: sodium/bile acid cotransporter 7-B-like [Cimex lectularius]	-	-	-	-	-	-	-
Unigene 0018592	26.09	28.43	23.7	83.33	84.83	81.39	6.1	6.07	5.51	914	1101	974	2883	3443	3629	256	217	212	--	PREDICTED: proton-coupled folate transporter-like [Diuraphis noxia]	-	-	-	-	-	-	-
Unigene 0018825	2.87	3.47	2.25	0.23	0.11	0.04	6.61	6.27	6.53	113	151	104	9	5	2	312	252	282	--	preprotachykinin [Rhyparobia maderae]	-	-	-	-	-	-	-
Unigene 0020710	353.84	357.86	333.28	31.63	33.87	31.97	120.99	125.67	125.83	14904	16662	16468	1316	1653	1714	6109	5403	5817	Ca13	carbonic anhydrase [Nasutitermes takasagoensis]	Metabolism	Energy metabolism	ko00910//Nitrogen metabolism	K01672	-	-	-
Unigene 0031407	30.77	31.49	30.28	110.3	113.24	112.65	7.16	7.43	7.09	1993	2255	2301	7057	8499	9288	556	491	504	SLC7A9	PREDICTED: b(0,+)-type amino acid transporter 1-like isoform X1 [Dendroctonus ponderosae]	-	-	-	-	-	-	-
Unigene 0032567	18.76	19.58	18.85	76.02	78.77	76.73	6.63	7.39	7.34	1499	1730	1767	6000	7293	7805	635	603	644	ATP2B3	PREDICTED: plasma membrane calcium-transporting ATPase 2 isoform X2 [Bombus terrestris]	-	-	-	-	-	-	-
Unigene 0032726	49.92	46.72	44.67	8.36	8.06	9.15	21.34	22.54	23.99	3840	3973	4031	635	718	896	1968	1770	2025	SLC27A4	PREDICTED: long-chain fatty acid transport protein 4-like [Cephus cinctus]	-	-	-	-	-	-	-
Unigene 0033901	219.55	226.85	196.32	661.47	660.83	670.69	47.25	46.57	48	6655	7601	6981	19803	23207	25875	1717	1441	1597	Slc30a2	PREDICTED: zinc transporter 2-like isoform X5 [Bemisia tabaci]	-	-	-	-	-	-	-
Unigene 0034090	51.08	52.6	45.71	3.22	3.22	3.1	39.51	41.89	42.67	2619	2981	2749	163	191	202	2428	2192	2401	Slc1a1	PREDICTED: excitatory amino acid transporter 1-like [Neodiprion lecontei]	-	-	-	-	-	-	-
Unigene 0035207	335.3	361.7	303.78	68.7	67.38	69.13	28.97	30.28	30.1	7877	9393	8372	1594	1834	2067	816	726	776	--	SWEET sugar transporter [Nilaparvata lugens]	-	-	-	-	-	-	-
Unigene 0036024	6.56	6.98	5.87	0.51	0.49	0.66	91.03	96.31	96.81	380	447	399	29	33	49	6318	5692	6152	SLC3A2	PREDICTED: neutral and basic amino acid transport protein rBAT-like [Cimex lectularius]	-	-	-	-	-	-	-
Unigene 0037340	6.22	7.21	6.8	1.39	1.32	1.22	21.02	22.5	22.11	506	648	649	112	124	126	2049	1867	1973	ClC-a	PREDICTED: chloride channel protein 2 isoform X3 [Bemisia tabaci]	-	-	-	-	-	-	-
Unigene 0037666	5.12	5.26	5.06	0.12	0.05	0.09	2.12	2	1.37	171	194	198	4	2	4	85	68	50	SLC24A4	PREDICTED: sodium/potassium/calcium exchanger 3-like [Cimex lectularius]	-	-	-	-	-	-	-
Unigene 0037977	0.94	0.98	0.82	0.15	0.17	0.22	1.65	1.9	1.99	80	93	82	13	17	24	169	166	187	Slc8a1	PREDICTED: sodium/calcium exchanger 2-like isoform X1 [Halyomorpha halys]	Environmental Information Processing	Signal transduction	ko04020//Calcium signaling pathway	K05849	-	-	GO:0044763//single-organism cellular process;GO:0044765//single-organism transport
Unigene 0038120	34.57	34.45	31.22	103.58	109.91	110.42	8.09	8.06	7.47	1298	1430	1375	3841	4781	5277	364	309	308	Orct	PREDICTED: organic cation transporter protein-like [Halyomorpha halys]	-	-	-	-	-	-	-
Unigene 0038972	181.28	184.78	169.39	4.34	3.91	3.87	7.37	8.2	7.21	7692	8667	8432	182	192	209	375	355	336	Tret1	PREDICTED: facilitated trehalose transporter Tret1-like [Halyomorpha halys]	-	-	-	-	-	-	-
Unigene 0042104	43.32	40.8	37.58	9.52	11.03	9.45	39.17	39.05	40.38	2082	2168	2119	452	614	578	2257	1916	2130	SLC3A1	Neutral and basic amino acid transport protein rBAT [Zootermopsis nevadensis]	-	-	-	-	-	-	-
