# Supplementary material for: Gene expression profiles in Malpighian tubules of the vector leafhopper Psammotettix striatus (L.) revealed regional functional diversity and heterogeneity
Source: BMC Genomics. 2022 Jan 21;23:67. doi: 10.1186/s12864-022-08300-6 (PMC8781387; doi:10.1186/s12864-022-08300-6)
Supplement: Supplementary file 10 — Additional file 10: Table S4. Candidate DEGs related to detoxification identified in P. striatus MTs. (XLS 48 kb) [file 12864_2022_8300_MOESM10_ESM.xls]

## Sheet: genes.expression
Table S4 Candidate DEGs related to detoxification identified in P. striatus MTs
Unigene ID	MT1+2_1 RPKM	MT1+2_2 RPKM	MT1+2_3 RPKM	MT3_1 RPKM	MT3_2 RPKM	MT3_3 RPKM	MT4_1 RPKM	MT4_2 RPKM	MT4_3 RPKM	MT12_1 count	MT12_2 count	MT12_3 count	MT3_1 count	MT3_2 count	MT3_3 count	MT4_1 count	MT4_2 count	MT4_3 count	Symbol	Description	KEGG_A_class	KEGG_B_class	Pathway	K_ID	GO Component	GO Function	GO Process
Unigene 0000025	4.93	5.26	4.84	12.69	12.37	12.55	1.23	1.52	1.48	596	703	687	1515	1733	1932	178	188	197	Mdr49	multidrug resistance protein 49-like protein [Laodelphax striatella]	Environmental Information Processing	Membrane transport	ko02010//ABC transporters	K05658	-	-	-
Unigene 0000119	30.78	30.77	28.81	1.39	1.43	1.75	9.82	9.86	10.71	2001	2211	2197	89	108	145	765	654	764	Ugt8	hypothetical protein g.41505, partial [Graphocephala atropunctata]	Metabolism;Metabolism;Metabolism;Metabolism;Metabolism;Metabolism;Metabolism;Metabolism	Global and overview maps;Xenobiotics biodegradation and metabolism;Xenobiotics biodegradation and metabolism;Metabolism of cofactors and vitamins;Xenobiotics biodegradation and metabolism;Carbohydrate metabolism;Carbohydrate metabolism;Metabolism of cofactors and vitamins	ko01100//Metabolic pathways;ko00983//Drug metabolism - other enzymes;ko00980//Metabolism of xenobiotics by cytochrome P450;ko00860//Porphyrin and chlorophyll metabolism;ko00982//Drug metabolism - cytochrome P450;ko00040//Pentose and glucuronate interconversions;ko00053//Ascorbate and aldarate metabolism;ko00830//Retinol metabolism	K00699;K00699;K00699;K00699;K00699;K00699;K00699;K00699	-	-	-
Unigene 0000170	51.56	55.63	47.5	151.85	153.37	146.59	15.78	15.61	17.44	2071	2470	2238	6024	7137	7494	760	640	769	far1	hypothetical protein g.20913 [Cuerna arida]	Cellular Processes;Organismal Systems	Transport and catabolism;Aging	ko04146//Peroxisome;ko04212//Longevity regulating pathway - worm	K13356;K13356	-	-	-
Unigene 0000312	53.88	57.41	49.71	3.11	2.27	2.74	6.19	6.27	5.28	2947	3471	3190	168	144	191	406	350	317	Ugt1a1	hypothetical protein g.39625, partial [Homalodisca liturata]	Metabolism;Metabolism;Metabolism;Metabolism;Metabolism;Metabolism;Metabolism;Metabolism	Global and overview maps;Xenobiotics biodegradation and metabolism;Xenobiotics biodegradation and metabolism;Metabolism of cofactors and vitamins;Xenobiotics biodegradation and metabolism;Carbohydrate metabolism;Carbohydrate metabolism;Metabolism of cofactors and vitamins	ko01100//Metabolic pathways;ko00983//Drug metabolism - other enzymes;ko00980//Metabolism of xenobiotics by cytochrome P450;ko00860//Porphyrin and chlorophyll metabolism;ko00982//Drug metabolism - cytochrome P450;ko00040//Pentose and glucuronate interconversions;ko00053//Ascorbate and aldarate metabolism;ko00830//Retinol metabolism	K00699;K00699;K00699;K00699;K00699;K00699;K00699;K00699	-	-	-
Unigene 0000470	16.83	19.39	15.96	3.75	3.66	2.94	3.46	3.53	3.55	921	1173	1025	203	232	205	227	197	213	UGT2B9	hypothetical protein g.25593 [Cuerna arida]	Metabolism;Metabolism;Metabolism;Metabolism;Metabolism;Metabolism;Metabolism;Metabolism	Global and overview maps;Xenobiotics biodegradation and metabolism;Xenobiotics biodegradation and metabolism;Metabolism of cofactors and vitamins;Xenobiotics biodegradation and metabolism;Carbohydrate metabolism;Carbohydrate metabolism;Metabolism of cofactors and vitamins	ko01100//Metabolic pathways;ko00983//Drug metabolism - other enzymes;ko00980//Metabolism of xenobiotics by cytochrome P450;ko00860//Porphyrin and chlorophyll metabolism;ko00982//Drug metabolism - cytochrome P450;ko00040//Pentose and glucuronate interconversions;ko00053//Ascorbate and aldarate metabolism;ko00830//Retinol metabolism	K00699;K00699;K00699;K00699;K00699;K00699;K00699;K00699	-	-	-
Unigene 0000670	1.47	1.67	0.96	0.51	0.52	0.43	35.75	31.88	32.52	64	80	49	22	26	24	1862	1414	1551	Mgst1	PREDICTED: microsomal glutathione S-transferase 1-like [Halyomorpha halys]	Metabolism;Organismal Systems;Metabolism;Metabolism;Metabolism	Xenobiotics biodegradation and metabolism;Aging;Metabolism of other amino acids;Xenobiotics biodegradation and metabolism;Xenobiotics biodegradation and metabolism	ko00983//Drug metabolism - other enzymes;ko04212//Longevity regulating pathway - worm;ko00480//Glutathione metabolism;ko00980//Metabolism of xenobiotics by cytochrome P450;ko00982//Drug metabolism - cytochrome P450	K00799;K00799;K00799;K00799;K00799	-	-	-
Unigene 0000704	47.89	49.74	38.97	1.18	1.76	1.76	101.7	100	100.2	2225	2555	2124	54	95	104	5665	4743	5110	B1	hypothetical protein g.30024, partial [Graphocephala atropunctata]	Metabolism	Xenobiotics biodegradation and metabolism	ko00983//Drug metabolism - other enzymes	K03927	-	-	-
Unigene 0000713	112.54	115.2	104.78	24.18	24.66	23.5	26.78	25.12	25.22	3643	4122	3979	773	925	968	1039	830	896	MGST3	Microsomal glutathione S-transferase, partial [Daphnia magna]	Metabolism;Organismal Systems;Metabolism;Metabolism;Metabolism	Xenobiotics biodegradation and metabolism;Aging;Metabolism of other amino acids;Xenobiotics biodegradation and metabolism;Xenobiotics biodegradation and metabolism	ko00983//Drug metabolism - other enzymes;ko04212//Longevity regulating pathway - worm;ko00480//Glutathione metabolism;ko00980//Metabolism of xenobiotics by cytochrome P450;ko00982//Drug metabolism - cytochrome P450	K00799;K00799;K00799;K00799;K00799	-	-	-
Unigene 0000714	198.38	201.65	177.06	7.24	7.17	7.81	13.18	14.53	14.26	10484	11780	10977	378	439	525	835	784	827	Ces3b	hypothetical protein g.30024, partial [Graphocephala atropunctata]	Metabolism	Xenobiotics biodegradation and metabolism	ko00983//Drug metabolism - other enzymes	K03927	-	-	-
Unigene 0000735	11.84	12.49	12.05	0.65	0.61	0.61	1.63	2.04	1.47	624	728	745	34	37	41	103	110	85	UGT2B33	hypothetical protein g.10930, partial [Cuerna arida]	Metabolism;Metabolism;Metabolism;Metabolism;Metabolism;Metabolism;Metabolism;Metabolism	Global and overview maps;Xenobiotics biodegradation and metabolism;Xenobiotics biodegradation and metabolism;Metabolism of cofactors and vitamins;Xenobiotics biodegradation and metabolism;Carbohydrate metabolism;Carbohydrate metabolism;Metabolism of cofactors and vitamins	ko01100//Metabolic pathways;ko00983//Drug metabolism - other enzymes;ko00980//Metabolism of xenobiotics by cytochrome P450;ko00860//Porphyrin and chlorophyll metabolism;ko00982//Drug metabolism - cytochrome P450;ko00040//Pentose and glucuronate interconversions;ko00053//Ascorbate and aldarate metabolism;ko00830//Retinol metabolism	K00699;K00699;K00699;K00699;K00699;K00699;K00699;K00699	-	-	-
Unigene 0000776	13.21	14.41	14.7	1.7	1.97	1.99	3.34	3.54	4.08	1848	2228	2412	235	320	355	560	506	627	ABCC1	PREDICTED: multidrug resistance-associated protein 1 isoform X4 [Athalia rosae]	Environmental Information Processing	Membrane transport	ko02010//ABC transporters	K05665	-	-	-
Unigene 0000778	25.39	25.72	23.72	3.1	3.59	3.47	5.68	5.86	5.46	1592	1783	1745	192	261	277	427	375	376	Ugt1a1	UDP-glucuronosyltransferase 2B1 [Zootermopsis nevadensis]	Metabolism;Metabolism;Metabolism;Metabolism;Metabolism;Metabolism;Metabolism;Metabolism	Global and overview maps;Xenobiotics biodegradation and metabolism;Xenobiotics biodegradation and metabolism;Metabolism of cofactors and vitamins;Xenobiotics biodegradation and metabolism;Carbohydrate metabolism;Carbohydrate metabolism;Metabolism of cofactors and vitamins	ko01100//Metabolic pathways;ko00983//Drug metabolism - other enzymes;ko00980//Metabolism of xenobiotics by cytochrome P450;ko00860//Porphyrin and chlorophyll metabolism;ko00982//Drug metabolism - cytochrome P450;ko00040//Pentose and glucuronate interconversions;ko00053//Ascorbate and aldarate metabolism;ko00830//Retinol metabolism	K00699;K00699;K00699;K00699;K00699;K00699;K00699;K00699	-	-	-
Unigene 0001074	29.92	29.07	25.47	1.09	0.73	1.18	10.19	9.34	10.44	637	684	636	23	18	32	260	203	244	GstD7	hypothetical protein g.33783, partial [Cuerna arida]	Metabolism;Organismal Systems;Metabolism;Metabolism;Metabolism	Xenobiotics biodegradation and metabolism;Aging;Metabolism of other amino acids;Xenobiotics biodegradation and metabolism;Xenobiotics biodegradation and metabolism	ko00983//Drug metabolism - other enzymes;ko04212//Longevity regulating pathway - worm;ko00480//Glutathione metabolism;ko00980//Metabolism of xenobiotics by cytochrome P450;ko00982//Drug metabolism - cytochrome P450	K00799;K00799;K00799;K00799;K00799	-	-	-
Unigene 0001096	40.32	39.19	36.3	11.32	11.35	10.14	7.75	7.04	6.32	1644	1766	1736	456	536	526	379	293	283	MGST1	glutathione s-transferase M2 [Sogatella furcifera]	Metabolism;Organismal Systems;Metabolism;Metabolism;Metabolism	Xenobiotics biodegradation and metabolism;Aging;Metabolism of other amino acids;Xenobiotics biodegradation and metabolism;Xenobiotics biodegradation and metabolism	ko00983//Drug metabolism - other enzymes;ko04212//Longevity regulating pathway - worm;ko00480//Glutathione metabolism;ko00980//Metabolism of xenobiotics by cytochrome P450;ko00982//Drug metabolism - cytochrome P450	K00799;K00799;K00799;K00799;K00799	-	-	-
Unigene 0001186	26.24	24.65	22.38	8.83	8.45	8.42	31.43	30.49	31	1586	1647	1587	527	592	648	2277	1881	2056	Abcb7	PREDICTED: ATP-binding cassette sub-family B member 7, mitochondrial isoform X1 [Megachile rotundata]	Environmental Information Processing	Membrane transport	ko02010//ABC transporters	K05662	-	-	-
Unigene 0001602	9.15	10.99	9.35	2.93	2.69	2.6	6.68	6.63	6.47	434	576	520	137	148	157	380	321	337	ABCB10	ATP-binding cassette sub-family B member 10 [Laodelphax striatella]	Environmental Information Processing	Membrane transport	ko02010//ABC transporters	K05657	-	-	-
Unigene 0007788	17.72	16.3	15.61	0.15	0.64	0.94	4.6	3.65	4.34	119	121	123	1	5	8	37	25	32	Gst2	hypothetical protein g.20198, partial [Graphocephala atropunctata]	Metabolism;Organismal Systems;Metabolism;Metabolism;Metabolism	Xenobiotics biodegradation and metabolism;Aging;Metabolism of other amino acids;Xenobiotics biodegradation and metabolism;Xenobiotics biodegradation and metabolism	ko00983//Drug metabolism - other enzymes;ko04212//Longevity regulating pathway - worm;ko00480//Glutathione metabolism;ko00980//Metabolism of xenobiotics by cytochrome P450;ko00982//Drug metabolism - cytochrome P450	K00799;K00799;K00799;K00799;K00799	-	-	-
Unigene 0008911	37.57	37.17	34.05	0.73	0.75	1.22	2.9	2.91	2.99	1934	2115	2056	37	45	80	179	153	169	UGT2B9	hypothetical protein g.34303 [Homalodisca liturata]	Metabolism;Metabolism;Metabolism;Metabolism;Metabolism;Metabolism;Metabolism;Metabolism	Global and overview maps;Xenobiotics biodegradation and metabolism;Xenobiotics biodegradation and metabolism;Metabolism of cofactors and vitamins;Xenobiotics biodegradation and metabolism;Carbohydrate metabolism;Carbohydrate metabolism;Metabolism of cofactors and vitamins	ko01100//Metabolic pathways;ko00983//Drug metabolism - other enzymes;ko00980//Metabolism of xenobiotics by cytochrome P450;ko00860//Porphyrin and chlorophyll metabolism;ko00982//Drug metabolism - cytochrome P450;ko00040//Pentose and glucuronate interconversions;ko00053//Ascorbate and aldarate metabolism;ko00830//Retinol metabolism	K00699;K00699;K00699;K00699;K00699;K00699;K00699;K00699	-	-	-
Unigene 0010184	26.18	28.4	25.13	6.25	5.87	5.2	10.2	10.32	11.61	1708	2048	1923	403	444	432	798	687	831	abcb6	ATP-binding cassette sub-family B member 6, mitochondrial [Zootermopsis nevadensis]	Environmental Information Processing	Membrane transport	ko02010//ABC transporters	K05661	-	-	-
Unigene 0011988	128.63	131.99	118.17	28	28.47	27.78	70.14	65.45	67.24	3693	4189	3980	794	947	1015	2414	1918	2119	GstS1	hypothetical protein g.30076 [Homalodisca liturata]	Metabolism;Metabolism;Metabolism;Metabolism;Metabolism	Global and overview maps;Metabolism of other amino acids;Xenobiotics biodegradation and metabolism;Xenobiotics biodegradation and metabolism;Lipid metabolism	ko01100//Metabolic pathways;ko00480//Glutathione metabolism;ko00980//Metabolism of xenobiotics by cytochrome P450;ko00982//Drug metabolism - cytochrome P450;ko00590//Arachidonic acid metabolism	K04097;K04097;K04097;K04097;K04097	-	-	-
Unigene 0011989	73.27	77.16	66.31	0.63	0.7	0.78	1.19	1.58	0.96	1182	1376	1255	10	13	16	23	26	17	GstS1	hypothetical protein g.19745 [Cuerna arida]	Metabolism;Metabolism;Metabolism;Metabolism;Metabolism	Global and overview maps;Metabolism of other amino acids;Xenobiotics biodegradation and metabolism;Xenobiotics biodegradation and metabolism;Lipid metabolism	ko01100//Metabolic pathways;ko00480//Glutathione metabolism;ko00980//Metabolism of xenobiotics by cytochrome P450;ko00982//Drug metabolism - cytochrome P450;ko00590//Arachidonic acid metabolism	K04097;K04097;K04097;K04097;K04097	-	-	-
Unigene 0012110	8.12	8.01	6.78	0.73	0.91	0.59	12.86	13.89	13.82	440	480	431	39	57	41	835	768	822	UGT2B9	hypothetical protein g.42557 [Graphocephala atropunctata]	Metabolism;Metabolism;Metabolism;Metabolism;Metabolism;Metabolism;Metabolism;Metabolism	Global and overview maps;Xenobiotics biodegradation and metabolism;Xenobiotics biodegradation and metabolism;Metabolism of cofactors and vitamins;Xenobiotics biodegradation and metabolism;Carbohydrate metabolism;Carbohydrate metabolism;Metabolism of cofactors and vitamins	ko01100//Metabolic pathways;ko00983//Drug metabolism - other enzymes;ko00980//Metabolism of xenobiotics by cytochrome P450;ko00860//Porphyrin and chlorophyll metabolism;ko00982//Drug metabolism - cytochrome P450;ko00040//Pentose and glucuronate interconversions;ko00053//Ascorbate and aldarate metabolism;ko00830//Retinol metabolism	K00699;K00699;K00699;K00699;K00699;K00699;K00699;K00699	-	-	-
Unigene 0012198	34.62	34.51	31.73	40.47	41.35	41.41	12.3	13.16	12.88	2397	2641	2577	2767	3317	3649	1021	930	979	Hsd17b4	PREDICTED: peroxisomal multifunctional enzyme type 2 isoform X2 [Bemisia tabaci]	Metabolism;Cellular Processes	Global and overview maps;Transport and catabolism	ko01100//Metabolic pathways;ko04146//Peroxisome	K12405;K12405	-	-	-
Unigene 0013113	4.94	4.32	4.08	13.49	14.17	13.18	1	1.06	0.88	260	251	252	701	864	883	63	57	51	ABCG4	ATP-binding cassette sub-family G member 1-like protein [Laodelphax striatella]	Environmental Information Processing	Membrane transport	ko02010//ABC transporters	K05679	-	GO:0042626//ATPase activity, coupled to transmembrane movement of substances	GO:0044765//single-organism transport
Unigene 0013148	18.93	18.37	16.87	35.18	38.73	36.56	10.11	9.22	10.81	686	736	717	1259	1626	1686	439	341	430	B1	hypothetical protein g.35162, partial [Homalodisca liturata]	Metabolism	Xenobiotics biodegradation and metabolism	ko00983//Drug metabolism - other enzymes	K03927	-	-	-
Unigene 0013172	6.64	6.92	5.74	0.02	0	0.02	18.44	21.66	22.54	333	384	338	1	0	1	1109	1109	1241	BCHE	hypothetical protein g.25778 [Graphocephala atropunctata]	Metabolism	Xenobiotics biodegradation and metabolism	ko00983//Drug metabolism - other enzymes	K03927	-	-	-
Unigene 0013559	6.81	5.61	5.11	0.32	0.55	0.34	0.74	1.14	0.7	479	436	422	22	45	30	62	82	54	ABCC5	Multidrug resistance-associated protein 5 [Zootermopsis nevadensis]	Environmental Information Processing	Membrane transport	ko02010//ABC transporters	K05668	-	-	-
Unigene 0016449	109.16	106.5	100.99	5.83	6.03	5.99	16.78	15.31	15.23	4793	5169	5202	253	307	335	883	686	734	UGT2B10	hypothetical protein g.41495 [Graphocephala atropunctata]	Metabolism;Metabolism;Metabolism;Metabolism;Metabolism;Metabolism;Metabolism;Metabolism	Global and overview maps;Xenobiotics biodegradation and metabolism;Xenobiotics biodegradation and metabolism;Metabolism of cofactors and vitamins;Xenobiotics biodegradation and metabolism;Carbohydrate metabolism;Carbohydrate metabolism;Metabolism of cofactors and vitamins	ko01100//Metabolic pathways;ko00983//Drug metabolism - other enzymes;ko00980//Metabolism of xenobiotics by cytochrome P450;ko00860//Porphyrin and chlorophyll metabolism;ko00982//Drug metabolism - cytochrome P450;ko00040//Pentose and glucuronate interconversions;ko00053//Ascorbate and aldarate metabolism;ko00830//Retinol metabolism	K00699;K00699;K00699;K00699;K00699;K00699;K00699;K00699	-	-	-
Unigene 0017318	5.93	6.81	6.68	3.39	3.16	2.82	5.04	4.91	4.41	546	693	722	308	337	331	557	462	446	ABCD3	ATP-binding cassette sub-family D member 3-like protein [Laodelphax striatella]	Cellular Processes;Environmental Information Processing	Transport and catabolism;Membrane transport	ko04146//Peroxisome;ko02010//ABC transporters	K05677;K05677	GO:0031224//intrinsic component of membrane	GO:0032550//purine ribonucleoside binding;GO:0042626//ATPase activity, coupled to transmembrane movement of substances	GO:0015893//drug transport;GO:0044763//single-organism cellular process
Unigene 0017531	729.24	753.36	631.63	23.99	23.49	25.21	1044.79	949.11	978.28	14524	16586	14758	472	542	639	24945	19295	21385	GstS1	glutathione S-transferase sigma 7 [Locusta migratoria]	Metabolism;Metabolism;Metabolism;Metabolism;Metabolism	Global and overview maps;Metabolism of other amino acids;Xenobiotics biodegradation and metabolism;Xenobiotics biodegradation and metabolism;Lipid metabolism	ko01100//Metabolic pathways;ko00480//Glutathione metabolism;ko00980//Metabolism of xenobiotics by cytochrome P450;ko00982//Drug metabolism - cytochrome P450;ko00590//Arachidonic acid metabolism	K04097;K04097;K04097;K04097;K04097	-	-	-
Unigene 0021608	83.03	86.34	75.17	5.91	6.07	6.35	13.01	13.59	14.92	3285	3776	3489	231	278	320	617	549	648	B1	hypothetical protein g.20819, partial [Cuerna arida]	Metabolism	Xenobiotics biodegradation and metabolism	ko00983//Drug metabolism - other enzymes	K03927	-	-	-
Unigene 0025396	280.08	307.24	260.23	11.25	11.97	10.81	15.99	15.19	15.1	10260	12441	11183	407	508	504	702	568	607	Ugt1a8	hypothetical protein g.41494 [Graphocephala atropunctata]	Metabolism;Metabolism;Metabolism;Metabolism;Metabolism;Metabolism;Metabolism;Metabolism	Global and overview maps;Xenobiotics biodegradation and metabolism;Xenobiotics biodegradation and metabolism;Metabolism of cofactors and vitamins;Xenobiotics biodegradation and metabolism;Carbohydrate metabolism;Carbohydrate metabolism;Metabolism of cofactors and vitamins	ko01100//Metabolic pathways;ko00983//Drug metabolism - other enzymes;ko00980//Metabolism of xenobiotics by cytochrome P450;ko00860//Porphyrin and chlorophyll metabolism;ko00982//Drug metabolism - cytochrome P450;ko00040//Pentose and glucuronate interconversions;ko00053//Ascorbate and aldarate metabolism;ko00830//Retinol metabolism	K00699;K00699;K00699;K00699;K00699;K00699;K00699;K00699	-	-	-
Unigene 0026469	100.64	104.69	87.02	19.66	20.37	20.98	349.12	313.14	327.44	1881	2163	1908	363	441	499	7822	5974	6717	GST1	glutathione S-transferase [Nephotettix cincticeps]	Metabolism;Organismal Systems;Metabolism;Metabolism;Metabolism	Xenobiotics biodegradation and metabolism;Aging;Metabolism of other amino acids;Xenobiotics biodegradation and metabolism;Xenobiotics biodegradation and metabolism	ko00983//Drug metabolism - other enzymes;ko04212//Longevity regulating pathway - worm;ko00480//Glutathione metabolism;ko00980//Metabolism of xenobiotics by cytochrome P450;ko00982//Drug metabolism - cytochrome P450	K00799;K00799;K00799;K00799;K00799	-	-	-
Unigene 0029448	163.78	164.91	148.18	8.68	8.94	9.49	28.38	31.27	29.01	6306	7019	6693	330	399	465	1310	1229	1226	GstD7	hypothetical protein g.32406, partial [Homalodisca liturata]	Metabolism;Organismal Systems;Metabolism;Metabolism;Metabolism	Xenobiotics biodegradation and metabolism;Aging;Metabolism of other amino acids;Xenobiotics biodegradation and metabolism;Xenobiotics biodegradation and metabolism	ko00983//Drug metabolism - other enzymes;ko04212//Longevity regulating pathway - worm;ko00480//Glutathione metabolism;ko00980//Metabolism of xenobiotics by cytochrome P450;ko00982//Drug metabolism - cytochrome P450	K00799;K00799;K00799;K00799;K00799	-	-	-
Unigene 0032888	23.79	23.62	20.29	1.65	1.81	1.96	8.13	9.55	10.44	1372	1506	1373	94	121	144	562	562	661	Abcg1	ATP-binding cassette sub-family G member 1-like protein [Laodelphax striatella]	Environmental Information Processing	Membrane transport	ko02010//ABC transporters	K05679	-	-	-
Unigene 0033177	7.92	8.97	7.75	0	0	0	4.09	4.22	3.29	270	338	310	0	0	0	167	147	123	UGT2B31	PREDICTED: UDP-glucuronosyltransferase 2B10 [Acyrthosiphon pisum]	Metabolism;Metabolism;Metabolism;Metabolism;Metabolism;Metabolism;Metabolism;Metabolism	Global and overview maps;Xenobiotics biodegradation and metabolism;Xenobiotics biodegradation and metabolism;Metabolism of cofactors and vitamins;Xenobiotics biodegradation and metabolism;Carbohydrate metabolism;Carbohydrate metabolism;Metabolism of cofactors and vitamins	ko01100//Metabolic pathways;ko00983//Drug metabolism - other enzymes;ko00980//Metabolism of xenobiotics by cytochrome P450;ko00860//Porphyrin and chlorophyll metabolism;ko00982//Drug metabolism - cytochrome P450;ko00040//Pentose and glucuronate interconversions;ko00053//Ascorbate and aldarate metabolism;ko00830//Retinol metabolism	K00699;K00699;K00699;K00699;K00699;K00699;K00699;K00699	-	-	-
Unigene 0033188	9.78	9.88	9.62	0.78	0.6	0.55	8.98	8.22	7.78	267	298	308	21	19	19	294	229	233	GstD7	hypothetical protein g.33783, partial [Cuerna arida]	Metabolism;Organismal Systems;Metabolism;Metabolism;Metabolism	Xenobiotics biodegradation and metabolism;Aging;Metabolism of other amino acids;Xenobiotics biodegradation and metabolism;Xenobiotics biodegradation and metabolism	ko00983//Drug metabolism - other enzymes;ko04212//Longevity regulating pathway - worm;ko00480//Glutathione metabolism;ko00980//Metabolism of xenobiotics by cytochrome P450;ko00982//Drug metabolism - cytochrome P450	K00799;K00799;K00799;K00799;K00799	-	-	-
Unigene 0033713	5.36	4.28	3.43	0.41	0.47	0.42	3	2.65	3.1	238	210	179	18	24	24	160	120	151	UGT2B33	PREDICTED: UDP-glucuronosyltransferase 2B10 [Acyrthosiphon pisum]	Metabolism;Metabolism;Metabolism;Metabolism;Metabolism;Metabolism;Metabolism;Metabolism	Global and overview maps;Xenobiotics biodegradation and metabolism;Xenobiotics biodegradation and metabolism;Metabolism of cofactors and vitamins;Xenobiotics biodegradation and metabolism;Carbohydrate metabolism;Carbohydrate metabolism;Metabolism of cofactors and vitamins	ko01100//Metabolic pathways;ko00983//Drug metabolism - other enzymes;ko00980//Metabolism of xenobiotics by cytochrome P450;ko00860//Porphyrin and chlorophyll metabolism;ko00982//Drug metabolism - cytochrome P450;ko00040//Pentose and glucuronate interconversions;ko00053//Ascorbate and aldarate metabolism;ko00830//Retinol metabolism	K00699;K00699;K00699;K00699;K00699;K00699;K00699;K00699	-	-	-
Unigene 0036175	12.81	13.43	11.83	0.61	0.74	0.92	2.45	2.29	2.5	1330	1541	1441	63	89	122	305	243	285	ABCC1	PREDICTED: multidrug resistance-associated protein 1 isoform X5 [Athalia rosae]	Environmental Information Processing	Membrane transport	ko02010//ABC transporters	K05665	-	GO:0005215//transporter activity;GO:0017111//nucleoside-triphosphatase activity	GO:0051234//establishment of localization
Unigene 0036620	229.45	244.39	211.29	135.67	144.55	142.81	67.25	61.45	61.65	6168	7262	6663	3602	4502	4886	2167	1686	1819	GstD1	glutathione S-transferase [Nephotettix cincticeps]	Metabolism;Organismal Systems;Metabolism;Metabolism;Metabolism	Xenobiotics biodegradation and metabolism;Aging;Metabolism of other amino acids;Xenobiotics biodegradation and metabolism;Xenobiotics biodegradation and metabolism	ko00983//Drug metabolism - other enzymes;ko04212//Longevity regulating pathway - worm;ko00480//Glutathione metabolism;ko00980//Metabolism of xenobiotics by cytochrome P450;ko00982//Drug metabolism - cytochrome P450	K00799;K00799;K00799;K00799;K00799	-	-	-
Unigene 0037018	4.8	4.58	4.21	1.28	1.28	0.95	4.98	5.21	4.7	273	288	281	72	84	69	339	302	293	abcb8	ATP-binding cassette sub-family B member 8 [Laodelphax striatella]	Environmental Information Processing	Membrane transport	ko02010//ABC transporters	K05655	-	-	-
Unigene 0037939	20.04	21.79	18.88	1.3	1.11	1.33	3.04	2.92	3.35	1265	1520	1398	81	81	107	230	188	232	UGT1A3	PREDICTED: UDP-glucuronosyltransferase 2B10 [Acyrthosiphon pisum]	Metabolism;Metabolism;Metabolism;Metabolism;Metabolism;Metabolism;Metabolism;Metabolism	Global and overview maps;Xenobiotics biodegradation and metabolism;Xenobiotics biodegradation and metabolism;Metabolism of cofactors and vitamins;Xenobiotics biodegradation and metabolism;Carbohydrate metabolism;Carbohydrate metabolism;Metabolism of cofactors and vitamins	ko01100//Metabolic pathways;ko00983//Drug metabolism - other enzymes;ko00980//Metabolism of xenobiotics by cytochrome P450;ko00860//Porphyrin and chlorophyll metabolism;ko00982//Drug metabolism - cytochrome P450;ko00040//Pentose and glucuronate interconversions;ko00053//Ascorbate and aldarate metabolism;ko00830//Retinol metabolism	K00699;K00699;K00699;K00699;K00699;K00699;K00699;K00699	-	-	-
Unigene 0039432	13.48	11.45	10.48	9.23	9.17	8.7	25.01	26.99	25.8	637	598	581	431	502	523	1417	1302	1338	Cat	catalase [Sogatella furcifera]	Metabolism;Cellular Processes;Organismal Systems;Organismal Systems;Environmental Information Processing;Metabolism;Metabolism	Global and overview maps;Transport and catabolism;Aging;Aging;Signal transduction;Carbohydrate metabolism;Amino acid metabolism	ko01200//Carbon metabolism;ko04146//Peroxisome;ko04212//Longevity regulating pathway - worm;ko04213//Longevity regulating pathway - multiple species;ko04068//FoxO signaling pathway;ko00630//Glyoxylate and dicarboxylate metabolism;ko00380//Tryptophan metabolism	K03781;K03781;K03781;K03781;K03781;K03781;K03781	-	GO:0003824//catalytic activity;GO:0016209//antioxidant activity;GO:0043169//cation binding;GO:0046906//tetrapyrrole binding	GO:0006950//response to stress;GO:0042743//hydrogen peroxide metabolic process;GO:0044710//single-organism metabolic process
Unigene 0039907	38.27	37.55	33.2	3.8	3.24	3.9	8.86	8.24	8.75	1510	1638	1537	148	148	196	419	332	379	UGT2B33	hypothetical protein g.51434 [Homalodisca liturata]	Metabolism;Metabolism;Metabolism;Metabolism;Metabolism;Metabolism;Metabolism;Metabolism	Global and overview maps;Xenobiotics biodegradation and metabolism;Xenobiotics biodegradation and metabolism;Metabolism of cofactors and vitamins;Xenobiotics biodegradation and metabolism;Carbohydrate metabolism;Carbohydrate metabolism;Metabolism of cofactors and vitamins	ko01100//Metabolic pathways;ko00983//Drug metabolism - other enzymes;ko00980//Metabolism of xenobiotics by cytochrome P450;ko00860//Porphyrin and chlorophyll metabolism;ko00982//Drug metabolism - cytochrome P450;ko00040//Pentose and glucuronate interconversions;ko00053//Ascorbate and aldarate metabolism;ko00830//Retinol metabolism	K00699;K00699;K00699;K00699;K00699;K00699;K00699;K00699	-	-	-
Unigene 0040622	5.31	5.54	5.96	0.03	0.04	0.06	0.39	0.5	0.63	352	406	463	2	3	5	31	34	46	UGT2B20	hypothetical protein g.34303 [Homalodisca liturata]	Metabolism;Metabolism;Metabolism;Metabolism;Metabolism;Metabolism;Metabolism;Metabolism	Global and overview maps;Xenobiotics biodegradation and metabolism;Xenobiotics biodegradation and metabolism;Metabolism of cofactors and vitamins;Xenobiotics biodegradation and metabolism;Carbohydrate metabolism;Carbohydrate metabolism;Metabolism of cofactors and vitamins	ko01100//Metabolic pathways;ko00983//Drug metabolism - other enzymes;ko00980//Metabolism of xenobiotics by cytochrome P450;ko00860//Porphyrin and chlorophyll metabolism;ko00982//Drug metabolism - cytochrome P450;ko00040//Pentose and glucuronate interconversions;ko00053//Ascorbate and aldarate metabolism;ko00830//Retinol metabolism	K00699;K00699;K00699;K00699;K00699;K00699;K00699;K00699	-	-	-
Unigene 0041540	106.95	108.57	94.33	380	368.61	379.59	20.81	22.1	22.85	1612	1809	1668	5657	6437	7282	376	340	378	Ces1e	PREDICTED: venom carboxylesterase-6-like [Cimex lectularius]	Metabolism	Xenobiotics biodegradation and metabolism	ko00983//Drug metabolism - other enzymes	K03927	-	-	-
Unigene 0042507	21.72	22.73	21.47	21.89	21.32	20.88	9.86	9.64	10.91	3745	4332	4342	3728	4259	4581	2038	1696	2065	ABCA3	PREDICTED: ATP-binding cassette sub-family A member 1 isoform X3 [Acyrthosiphon pisum]	Environmental Information Processing	Membrane transport	ko02010//ABC transporters	K05643	-	-	-
