# Supplementary material for: Gene expression profiles in Malpighian tubules of the vector leafhopper Psammotettix striatus (L.) revealed regional functional diversity and heterogeneity
Source: BMC Genomics. 2022 Jan 21;23:67. doi: 10.1186/s12864-022-08300-6 (PMC8781387; doi:10.1186/s12864-022-08300-6)
Supplement: Supplementary file 11 — Additional file 11: Table S5. Candidate DEGs related to immunity identified in P. striatus MTs. (XLS 51 kb) [file 12864_2022_8300_MOESM11_ESM.xls]

## Sheet: genes.expression
Table S5 Candidate DEGs related to immunity identified in P. striatus MTs
Unigene ID	MT1+2_1 RPKM	MT1+2_2 RPKM	MT1+2_3 RPKM	MT3_1 RPKM	MT3_2 RPKM	MT3_3 RPKM	MT4_1 RPKM	MT4_2 RPKM	MT4_3 RPKM	MT1+2_1 count	MT1+2_2 count	MT1+2_3 count	MT3_1 count	MT3_2 count	MT3_3 count	MT4_1 count	MT4_2 count	MT4_3 count	Symbol	Description	KEGG_A_class	KEGG_B_class	Pathway	K_ID	GO Component	GO Function	GO Process
Unigene 0000163	15.23	16.38	14.83	3.7	4.37	3.8	13.93	13.2	13.79	1491	1773	1704	358	496	473	1635	1319	1482	mys	PREDICTED: integrin beta-PS isoform X1 [Bemisia tabaci]	Cellular Processes;Environmental Information Processing	Transport and catabolism;Signaling molecules and interaction	ko04145//Phagosome;ko04512//ECM-receptor interaction	K05719;K05719	GO:0016020//membrane	-	GO:0006259//DNA metabolic process;GO:0044699//single-organism process
Unigene 0000490	1.45	1.93	1.79	0.5	0.64	0.64	7.92	8.75	8.26	91	134	132	31	47	51	598	562	571	xynB	PREDICTED: LOW QUALITY PROTEIN: alpha-L-iduronidase [Aethina tumida]	Metabolism;Cellular Processes;Metabolism	Global and overview maps;Transport and catabolism;Glycan biosynthesis and metabolism	ko01100//Metabolic pathways;ko04142//Lysosome;ko00531//Glycosaminoglycan degradation	K01217;K01217;K01217	-	-	-
Unigene 0000707	104.27	111.05	99.66	2.26	1.74	1.12	4.56	5.57	4.58	3358	3953	3765	72	65	46	176	183	162	acp2	PREDICTED: prostatic acid phosphatase-like [Bemisia tabaci]	Metabolism;Cellular Processes;Metabolism	Global and overview maps;Transport and catabolism;Metabolism of cofactors and vitamins	ko01100//Metabolic pathways;ko04142//Lysosome;ko00740//Riboflavin metabolism	K14410;K14410;K14410	-	-	-
Unigene 0001198	347.74	346.27	300.82	0.43	0.44	0.2	233.05	210.13	211.34	8220	9048	8342	10	12	6	6604	5070	5483	Cp1	cysteine proteinase [Sitophilus zeamais]	Cellular Processes;Cellular Processes;Cellular Processes	Transport and catabolism;Transport and catabolism;Transport and catabolism	ko04142//Lysosome;ko04140//Autophagy - animal;ko04145//Phagosome	K01365;K01365;K01365	-	GO:0016787//hydrolase activity	-
Unigene 0001211	77.36	80.67	72.11	34.68	34.98	33.14	1325.66	1340.18	1365.99	2586	2981	2828	1145	1355	1410	53126	45731	50120	Act87E	actin related protein 1 [Acyrthosiphon pisum]	Cellular Processes;Environmental Information Processing;Organismal Systems	Transport and catabolism;Signal transduction;Sensory system	ko04145//Phagosome;ko04391//Hippo signaling pathway -fly;ko04745//Phototransduction - fly	K05692;K05692;K05692	-	GO:0003824//catalytic activity;GO:0032550//purine ribonucleoside binding	GO:0006720//isoprenoid metabolic process
Unigene 0001354	1.27	0.76	1.02	0.1	0.31	0.24	6.2	6.43	7.32	50	33	47	4	14	12	292	258	316	Scarb2	PREDICTED: scavenger receptor class B member 1-like isoform X1 [Cimex lectularius]	Cellular Processes	Transport and catabolism	ko04145//Phagosome	K13885	-	-	-
Unigene 0001753	455.39	529.85	400.94	52.3	56.19	54.11	373.6	337.24	349.91	4232	5443	4371	480	605	640	4162	3199	3569	--	defensin, partial [Graminella nigrifrons]	Organismal Systems	Immune system	ko04624//Toll and Imd signaling pathway	K20668	-	-	-
Unigene 0002539	2.25	2.22	1.78	0.41	0.42	0.38	14.21	13.13	14.14	144	157	133	26	31	31	1088	856	991	GRP	beta-1,3-glucan recognition protein 4a [Anasa tristis]	Organismal Systems	Immune system	ko04624//Toll and Imd signaling pathway	K20692	-	-	-
Unigene 0002827	301.58	313.29	278.34	65.99	66.14	62.62	424.34	409.91	418.54	11110	12758	12029	2401	2823	2936	18740	15414	16923	kay	PREDICTED: transcription factor kayak-like isoform X1 [Cimex lectularius]	Environmental Information Processing;Organismal Systems;Cellular Processes	Signal transduction;Immune system;Cell growth and death	ko04013//MAPK signaling pathway - fly;ko04624//Toll and Imd signaling pathway;ko04214//Apoptosis - fly	K09031;K09031;K09031	-	-	-
Unigene 0003385	422.94	426.36	386.47	202.64	202.63	201.24	157.32	152.11	153.67	11422	12728	12244	5405	6340	6917	5093	4193	4555	LAPTM4A	Lysosomal-associated transmembrane protein 4A [Zootermopsis nevadensis]	Cellular Processes	Transport and catabolism	ko04142//Lysosome	K12387	-	-	-
Unigene 0003560	1411.1	1451.43	1249.75	194.32	183.84	190.14	1015.42	941.84	946.66	26315	29920	27341	3579	3972	4513	22700	17928	19376	Atp6v0e1	Vacuolar ATP synthase subunit H [Anopheles darlingi]	Metabolism;Metabolism;Cellular Processes	Global and overview maps;Energy metabolism;Transport and catabolism	ko01100//Metabolic pathways;ko00190//Oxidative phosphorylation;ko04145//Phagosome	K02153;K02153;K02153	GO:0033177//proton-transporting two-sector ATPase complex, proton-transporting domain	-	GO:0015988//energy coupled proton transmembrane transport, against electrochemical gradient
Unigene 0003586	8.77	8.94	7.28	0.99	1.13	1.11	8.33	8.65	8.22	585	659	570	65	87	94	666	589	602	MAN2B1	Lysosomal alpha-mannosidase [Zootermopsis nevadensis]	Cellular Processes;Metabolism	Transport and catabolism;Glycan biosynthesis and metabolism	ko04142//Lysosome;ko00511//Other glycan degradation	K12311;K12311	-	-	-
Unigene 0004074	1.83	1.63	2.06	0.38	0.32	0.31	16.68	18.06	20.81	69	68	91	14	14	15	753	694	860	--	spaetzle, partial [Graminella nigrifrons]	Organismal Systems	Immune system	ko04624//Toll and Imd signaling pathway	K20694	-	-	-
Unigene 0004083	63.43	62.09	60.67	4.06	3.46	3.67	62.65	63.5	65.37	2023	2189	2270	128	128	149	2395	2067	2288	litaf	PREDICTED: lipopolysaccharide-induced tumor necrosis factor-alpha factor homolog [Anoplophora glabripennis]	Cellular Processes	Transport and catabolism	ko04142//Lysosome	K19363	-	-	-
Unigene 0005796	31.66	32.26	29.45	8.57	8.97	7.95	30.55	30.92	31.5	2649	2983	2890	708	869	847	3064	2640	2892	Ap1b1	AP-2 complex subunit beta [Zootermopsis nevadensis]	Cellular Processes	Transport and catabolism	ko04142//Lysosome	K12392	-	-	-
Unigene 0009863	93.88	96.49	79.49	74.91	72.43	71.41	156.86	148.2	146.7	2988	3395	2968	2355	2671	2893	5985	4815	5125	CTSB	seminal fluid protein [Nilaparvata lugens]	Cellular Processes;Cellular Processes	Transport and catabolism;Transport and catabolism	ko04142//Lysosome;ko04140//Autophagy - animal	K01363;K01363	-	GO:0008233//peptidase activity	GO:0008152//metabolic process
Unigene 0011276	133.95	139.37	120.35	6.68	7.36	7.96	304.49	290.78	306.63	2498	2873	2633	123	159	189	6807	5535	6276	Tspan4	PREDICTED: CD63 antigen [Linepithema humile]	Cellular Processes	Transport and catabolism	ko04142//Lysosome	K06497	-	-	-
Unigene 0013497	54.6	54.23	51.38	16.96	18.73	17.26	40.91	40.65	40.97	2041	2241	2253	626	811	821	1833	1551	1681	rab7	Ras-related protein Rab-7a [Zootermopsis nevadensis]	Cellular Processes;Cellular Processes;Cellular Processes;Cellular Processes	Transport and catabolism;Transport and catabolism;Transport and catabolism;Transport and catabolism	ko04144//Endocytosis;ko04140//Autophagy - animal;ko04145//Phagosome;ko04137//Mitophagy - animal	K07897;K07897;K07897;K07897	-	GO:0032550//purine ribonucleoside binding	GO:0008104//protein localization;GO:0035556//intracellular signal transduction
Unigene 0015689	1.16	1.81	1.09	0.26	0.16	0.13	10.53	10.36	11.46	50	86	55	11	8	7	542	454	540	GLB1	PREDICTED: beta-galactosidase [Cerapachys biroi]	Metabolism;Cellular Processes;Metabolism;Metabolism;Metabolism;Metabolism;Metabolism	Global and overview maps;Transport and catabolism;Carbohydrate metabolism;Lipid metabolism;Glycan biosynthesis and metabolism;Glycan biosynthesis and metabolism;Glycan biosynthesis and metabolism	ko01100//Metabolic pathways;ko04142//Lysosome;ko00052//Galactose metabolism;ko00600//Sphingolipid metabolism;ko00511//Other glycan degradation;ko00531//Glycosaminoglycan degradation;ko00604//Glycosphingolipid biosynthesis - ganglio series	K12309;K12309;K12309;K12309;K12309;K12309;K12309	-	-	-
Unigene 0015795	6.08	8.41	5.88	1.86	2.91	2.25	4.47	4.8	4.37	119	182	135	36	66	56	105	96	94	PGRP-LB	peptidoglycan recognition protein LB, partial [Graminella nigrifrons]	Organismal Systems	Immune system	ko04624//Toll and Imd signaling pathway	K01446	-	-	-
Unigene 0017049	15.03	18.8	13.59	4.95	6.61	5.06	14.82	12.86	13.32	544	752	577	177	277	233	643	475	529	NAGA	alpha-N-acetylgalactosaminidase [Nilaparvata lugens]	Metabolism;Cellular Processes;Metabolism;Metabolism;Metabolism;Metabolism	Global and overview maps;Transport and catabolism;Lipid metabolism;Carbohydrate metabolism;Lipid metabolism;Glycan biosynthesis and metabolism	ko01100//Metabolic pathways;ko04142//Lysosome;ko00561//Glycerolipid metabolism;ko00052//Galactose metabolism;ko00600//Sphingolipid metabolism;ko00603//Glycosphingolipid biosynthesis - globo and isoglobo series	K01189;K01189;K01189;K01189;K01189;K01189	-	GO:0016798//hydrolase activity, acting on glycosyl bonds	GO:0008152//metabolic process
Unigene 0017102	53.34	50.32	49.97	23.18	20.87	20.58	61.48	62.36	59.71	2607	2719	2865	1119	1182	1280	3602	3111	3203	eff	Ubiquitin-conjugating enzyme E2-17 kDa, partial [Trachymyrmex septentrionalis]	Genetic Information Processing;Genetic Information Processing;Environmental Information Processing;Organismal Systems	Folding, sorting and degradation;Folding, sorting and degradation;Signal transduction;Immune system	ko04120//Ubiquitin mediated proteolysis;ko04141//Protein processing in endoplasmic reticulum;ko04013//MAPK signaling pathway - fly;ko04624//Toll and Imd signaling pathway	K06689;K06689;K06689;K06689	GO:0043234//protein complex	GO:0004842//ubiquitin-protein transferase activity;GO:0044389//ubiquitin-like protein ligase binding	GO:0001754//eye photoreceptor cell differentiation;GO:0007126//meiotic nuclear division;GO:0010608//posttranscriptional regulation of gene expression;GO:0016567//protein ubiquitination;GO:0019827//stem cell population maintenance;GO:0042551//neuron maturation;GO:0043161//proteasome-mediated ubiquitin-dependent protein catabolic process;GO:0046532//regulation of photoreceptor cell differentiation;…
Unigene 0020119	1.96	1.48	1.36	0.07	0.09	0	7.86	7.73	5.93	54	45	44	2	3	0	259	217	179	nuc-1	Deoxyribonuclease-2-alpha [Zootermopsis nevadensis]	Cellular Processes	Transport and catabolism	ko04142//Lysosome	K01158	-	-	-
Unigene 0023084	13.51	11.85	11.92	8.58	9.31	8.73	20.18	20.42	20.77	1913	1855	1980	1199	1527	1573	3424	2950	3227	Chc	Clathrin heavy chain [Zootermopsis nevadensis]	Cellular Processes;Cellular Processes	Transport and catabolism;Transport and catabolism	ko04142//Lysosome;ko04144//Endocytosis	K04646;K04646	GO:0030125//clathrin vesicle coat	-	GO:0015031//protein transport
Unigene 0026011	91.25	86.63	78.8	26.6	27.24	28.07	77.27	77.58	76.89	4365	4581	4422	1257	1510	1709	4431	3788	4037	RAB5C	Ras-related protein Rab-5B [Zootermopsis nevadensis]	Cellular Processes;Cellular Processes	Transport and catabolism;Transport and catabolism	ko04144//Endocytosis;ko04145//Phagosome	K07889;K07889	-	-	-
Unigene 0026459	4.35	4.85	2.87	0.31	0.42	0.14	61.67	56.22	61.3	142	175	110	10	16	6	2413	1873	2196	GRP	beta-GRP [Rhodnius prolixus]	Organismal Systems	Immune system	ko04624//Toll and Imd signaling pathway	K20697	-	-	-
Unigene 0029728	10.03	9.08	9	7.65	6.45	9.03	39.03	41.89	41.25	344	344	362	259	256	394	1604	1466	1552	AAEL006169	Lysosomal aspartic protease [Zootermopsis nevadensis]	Cellular Processes;Cellular Processes	Transport and catabolism;Transport and catabolism	ko04142//Lysosome;ko04140//Autophagy - animal	K01379;K01379	-	-	-
Unigene 0030108	18.35	32.51	20.53	0	0.26	0	4.53	5.24	3.97	240	470	315	0	4	0	71	70	57	--	defensin, partial [Graminella nigrifrons]	Organismal Systems	Immune system	ko04624//Toll and Imd signaling pathway	K20668	-	-	-
Unigene 0033490	9.68	9.37	7.84	0.44	0.48	0.48	8.07	7.42	6.76	382	409	363	17	22	24	382	299	293	PGRP-LF	PREDICTED: peptidoglycan-recognition protein LF-like, partial [Plutella xylostella]	Organismal Systems	Immune system	ko04624//Toll and Imd signaling pathway	K01446	-	-	-
Unigene 0034966	54.43	74	52.01	3.39	3.58	3.34	95.77	93.83	93.46	1024	1539	1148	63	78	80	2160	1802	1930	SMD2	defensin, partial [Graminella nigrifrons]	Organismal Systems	Immune system	ko04624//Toll and Imd signaling pathway	K20668	-	-	-
Unigene 0035152	226.48	224.69	202.8	56.97	60	59.83	179.13	186	187.52	9351	10255	9823	2323	2870	3144	8866	7839	8498	Lamp1	PREDICTED: lysosome-associated membrane glycoprotein 1-like [Orussus abietinus]	Cellular Processes;Cellular Processes;Cellular Processes	Transport and catabolism;Transport and catabolism;Transport and catabolism	ko04142//Lysosome;ko04140//Autophagy - animal;ko04145//Phagosome	K06528;K06528;K06528	-	-	-
Unigene 0035382	3.54	3.58	3.33	0.88	1.15	0.93	17.03	16.17	16.85	146	163	161	36	55	49	841	680	762	F9	PREDICTED: mannan-binding lectin serine protease 1-like [Halyomorpha halys]	Organismal Systems	Immune system	ko04624//Toll and Imd signaling pathway	K20674	-	-	-
Unigene 0035657	4.7	4.77	5.41	0.77	0.45	0.27	14.22	12.86	12.34	180	202	243	29	20	13	653	503	519	Hexa	PREDICTED: beta-hexosaminidase subunit alpha-like [Priapulus caudatus]	Metabolism;Cellular Processes;Metabolism;Metabolism;Metabolism;Metabolism;Metabolism	Global and overview maps;Transport and catabolism;Carbohydrate metabolism;Glycan biosynthesis and metabolism;Glycan biosynthesis and metabolism;Glycan biosynthesis and metabolism;Glycan biosynthesis and metabolism	ko01100//Metabolic pathways;ko04142//Lysosome;ko00520//Amino sugar and nucleotide sugar metabolism;ko00511//Other glycan degradation;ko00531//Glycosaminoglycan degradation;ko00603//Glycosphingolipid biosynthesis - globo and isoglobo series;ko00604//Glycosphingolipid biosynthesis - ganglio series	K12373;K12373;K12373;K12373;K12373;K12373;K12373	-	GO:0016787//hydrolase activity	-
Unigene 0035813	60.62	67.89	56.72	0.61	1.01	0.64	4.11	3.76	4.29	1404	1738	1541	14	27	19	114	89	109	SODCP	PREDICTED: superoxide dismutase [Cu-Zn] 1 [Diuraphis noxia]	Cellular Processes;Organismal Systems	Transport and catabolism;Aging	ko04146//Peroxisome;ko04213//Longevity regulating pathway - multiple species	K04565;K04565	-	-	-
Unigene 0035879	121.75	123.29	111.71	46.59	47.58	46.47	88.51	89.26	94.01	3207	3590	3452	1212	1452	1558	2795	2400	2718	Jafrac1	PREDICTED: peroxiredoxin 1-like [Habropoda laboriosa]	Cellular Processes	Transport and catabolism	ko04146//Peroxisome	K13279	-	-	-
Unigene 0036800	5.07	5.65	5.67	1.19	1.21	0.65	1.78	1.4	1.75	185	228	243	43	51	30	78	52	70	Aga	N(4)-(Beta-N-acetylglucosaminyl)-L-asparaginase [Zootermopsis nevadensis]	Cellular Processes;Metabolism	Transport and catabolism;Glycan biosynthesis and metabolism	ko04142//Lysosome;ko00511//Other glycan degradation	K01444;K01444	-	-	-
Unigene 0037313	3.1	2.36	2.72	0.92	1.13	1.22	16.33	17.36	19.35	102	86	105	30	43	51	645	584	700	LGMN	PREDICTED: legumain-like isoform X2 [Halyomorpha halys]	Cellular Processes	Transport and catabolism	ko04142//Lysosome	K01369	-	-	-
Unigene 0037316	97.67	108.53	85.06	21.09	20.63	20.14	87.03	79.09	85.09	2260	2776	2309	482	553	593	2414	1868	2161	Sod2	PREDICTED: superoxide dismutase [Mn], mitochondrial isoform X1 [Halyomorpha halys]	Environmental Information Processing;Cellular Processes;Organismal Systems;Organismal Systems;Environmental Information Processing	Signal transduction;Transport and catabolism;Aging;Aging;Signal transduction	ko04013//MAPK signaling pathway - fly;ko04146//Peroxisome;ko04212//Longevity regulating pathway - worm;ko04213//Longevity regulating pathway - multiple species;ko04068//FoxO signaling pathway	K04564;K04564;K04564;K04564;K04564	-	GO:0003824//catalytic activity;GO:0043169//cation binding	GO:0006801//superoxide metabolic process;GO:0044710//single-organism metabolic process
Unigene 0038611	4.09	4.12	4.21	1.16	1.72	1.4	4.93	5.73	5.7	193	215	233	54	94	84	279	276	295	AP3S2	PREDICTED: AP-3 complex subunit sigma-2 isoform X1 [Neodiprion lecontei]	Cellular Processes	Transport and catabolism	ko04142//Lysosome	K12399	GO:0030119//AP-type membrane coat adaptor complex	GO:0022892//substrate-specific transporter activity	GO:0015031//protein transport
Unigene 0039680	6.99	7.48	6.73	0.11	0.05	0.04	9.13	8.16	8.44	261	309	295	4	2	2	409	311	346	GBA	PREDICTED: glucosylceramidase-like [Cimex lectularius]	Metabolism;Cellular Processes;Metabolism;Metabolism	Global and overview maps;Transport and catabolism;Lipid metabolism;Glycan biosynthesis and metabolism	ko01100//Metabolic pathways;ko04142//Lysosome;ko00600//Sphingolipid metabolism;ko00511//Other glycan degradation	K01201;K01201;K01201;K01201	-	-	-
Unigene 0040847	12.35	12.12	10.09	0.79	0.36	0.45	18.47	16.04	17.55	411	446	394	26	14	19	737	545	641	BRAFLDRAFT_56888	PREDICTED: alpha-L-fucosidase [Cimex lectularius]	Cellular Processes;Metabolism	Transport and catabolism;Glycan biosynthesis and metabolism	ko04142//Lysosome;ko00511//Other glycan degradation	K01206;K01206	-	-	-
Unigene 0042800	172.65	188.67	163.66	32.6	29.06	29.99	226.64	203.23	215.85	3410	4119	3792	636	665	754	5366	4097	4679	PRDX5	PREDICTED: peroxiredoxin-5, mitochondrial isoform X1 [Bemisia tabaci]	Cellular Processes	Transport and catabolism	ko04146//Peroxisome	K11187	-	-	GO:0044710//single-organism metabolic process
Unigene 0042801	398.28	413.78	353.27	107.04	108.81	101.6	181.41	173.31	168.3	8454	9709	8797	2244	2676	2745	4616	3755	3921	Sod1	PREDICTED: superoxide dismutase [Cu-Zn] [Polistes canadensis]	Cellular Processes;Organismal Systems	Transport and catabolism;Aging	ko04146//Peroxisome;ko04213//Longevity regulating pathway - multiple species	K04565;K04565	-	GO:0003824//catalytic activity;GO:0043169//cation binding	GO:0006801//superoxide metabolic process;GO:0044710//single-organism metabolic process
