# Supplementary material for: Gene expression profiles in Malpighian tubules of the vector leafhopper Psammotettix striatus (L.) revealed regional functional diversity and heterogeneity
Source: BMC Genomics. 2022 Jan 21;23:67. doi: 10.1186/s12864-022-08300-6 (PMC8781387; doi:10.1186/s12864-022-08300-6)
Supplement: Supplementary file 13 — Additional file 13: Table S6. Specific primer pairs used in RT-qPCR. (XLS 369 kb) [file 12864_2022_8300_MOESM13_ESM.xls]

## Sheet: Table S1
Tables S1 Statistics of the sequencing data of nine libraries
Sample	Raw Reads	Raw Bases (G)	Clean Reads (%)	Clean Bases (G)	Q20(%)	Q30(%)	GC Conent (%)
MT12-1	59217674	8.27	58,320,268 (98.48%)	7.77	97.04	92.13	51.33
MT12-2	63952944	8.93	63,081,744 (98.64%)	8.38	97.7	93.77	51.44
MT12-3	67924308	9.49	66,916,742 (98.52%)	8.87	97.82	94.03	51.81
MT3-1	60917646	8.51	60,124,588 (98.70%)	8.04	97.28	93.27	53.96
MT3-2	71011576	9.92	70,115,180 (98.74%)	9.38	97.47	93.6	54.1
MT3-3	78552916	10.97	77,409,130 (98.54%)	10.32	97.25	93.11	54.13
MT4-1	68585186	9.58	67,456,194 (98.35%)	8.88	97.83	93.96	50.73
MT4-2	57927650	8.09	57,124,294 (98.61%)	7.56	97.89	94.06	50.87
MT4-3	62842910	8.78	61,978,224 (98.62%)	8.22	97.93	94.18	50.88
Total	590932810	82.54	582,526,364(98.58%)	77.42	/	/	/
The numbers 1, 2 and 3 at the end of the sample represent three biological replicates.
Q20: The percentage of bases with a Phred value > 20. Q30: The percentage of bases with a Phred value > 30.

## Sheet: Table S2
Table S* Annotation of unigenes in different databases
Total Unigenes	Whether Annotated or not	Number	Database	Number	Percentages (%)
42815	Annotation genes	22699	Nr	21691	50.6622
			KEGG	18166	42.4291
			KOG	12877	30.0759
			SwissProt	14283	33.3598
			GO	3519	8.21908
	Without annotation genes	20116	/	/	46.9835
								用表或者图（二者选其一）

## Sheet: Table S3
Table S* Species distribution is shown as the percentage of the total homologous sequences
Species	Number of unigenes	Percentage of homologous hits
Zootermopsis nevadensis	2180	0.100503
Graphocephala atropunctata	1559	0.0718731
Bemisia tabaci	1464	0.0674934
Halyomorpha halys	1336	0.0615924
Cimex lectularius	1242	0.0572588
Homalodisca liturata	1093	0.0503896
Branchiostoma belcheri	954	0.0439814
Cuerna arida	949	0.0437509
Saccoglossus kowalevskii	476	0.0219446
Diaphorina citri	331	0.0152598
Others	10107	0.465954

## Sheet: Table S4
		Table S* Analysis of SSRs
		Type	Number	Percentage (%)
		C	41	2.74983
		C*	1	0.0670691
		P1	0	0
		P2	504	33.8028
		P3	547	36.6868
		P4	264	17.7062
		P5	90	6.03622
		P6	44	2.95104
		Total	1491	100

## Sheet: Table S5
Table S2 Summary of the top 100 abundant unigenes based on the RPKM value from the Psammotettix striatus MTs transcriptome.
Top 100 abundant unigenes in MT12			Top 100 abundant unigenes in MT3			Top 100 abundant unigenes in MT4
Unigene ID	RPKM value	Annotation	GeneID	RPKM value	Annotation	GeneID	RPKM value	Annotation
Energy metabolism			Energy metabolism			Energy metabolism
Unigene0038115	704.527	ATP synthase delta chain, mitochondrial	Unigene0037454*	558.22	cytochrome b (mitochondrion)	Unigene0003560	967.973	Vacuolar ATP synthase subunit H
Unigene0016351	650.063	ATP synthase	Xenobiotics biodegradation and metabolism			Unigene0007991	870.503	vacuolar ATPase G subunit-like protein
Unigene0042774	447.983	ATP synthase subunit alpha, mitochondrial	Unigene0041540	376.067	PREDICTED: venom carboxylesterase-6-like	Unigene0038115	683.837	ATP synthase delta chain, mitochondrial
Unigene0008014	544.647	PREDICTED: ATP synthase subunit g, mitochondrial isoform X2	Lipid metabolism			Unigene0016351	572.337	ATP synthase
Unigene0003560	1370.76	Vacuolar ATP synthase subunit H	Unigene0000406	3649.95	PREDICTED: probable cardiolipin synthase (CMP-forming)	Unigene0042774	388.213	ATP synthase subunit alpha, mitochondrial
Unigene0007991	813.103	vacuolar ATPase G subunit-like protein	Unclassified			Unigene0003921	467.143	PREDICTED: ATP synthase subunit O, mitochondrial-like
Unigene0033358	795.067	PREDICTED: V-type proton ATPase catalytic subunit A	Unigene0000327	431.877	Cytochrome P450 9e2	Unigene0008014	580.143	PREDICTED: ATP synthase subunit g, mitochondrial isoform X2
Unigene0038009	558.91	PREDICTED: V-type proton ATPase subunit E	Unigene0033304*	550.14	60S Ribosomal Protein LP0	Unigene0000326	1128.68	PREDICTED: V-type proton ATPase 16 kDa proteolipid subunit
Unigene0000326	1628.7	PREDICTED: V-type proton ATPase 16 kDa proteolipid subunit	Unigene0023555	354.387	PREDICTED: 60S acidic ribosomal protein P1	Unigene0033358	735.993	PREDICTED: V-type proton ATPase catalytic subunit A
Unigene0022346	502.04	PREDICTED: V-type proton ATPase subunit F 1	Unigene0023024*	362.01	PREDICTED: 40S ribosomal protein S15Aa	Unigene0038009	556.757	PREDICTED: V-type proton ATPase subunit E
Unigene0037454*	3594.73	cytochrome b (mitochondrion)	Unigene0007010	351.903	PREDICTED: LOW QUALITY PROTEIN: protein disulfide-isomerase-like	Unigene0022346	533.31	PREDICTED: V-type proton ATPase subunit F 1
Unigene0042099	582.1	cytochrome c oxidase	Unigene0007078*	589.367	elongation factor 1_alpha, partial	Unigene0037454*	4573.03	cytochrome b (mitochondrion)
Unigene0033025	439.157	mitochondrial cytochrome c oxidase subunit Va-like protein	Unigene0024486*	359.673	eukaryotic translation initiation factor 3 subunit J	Unigene0001464	572.52	PREDICTED: cytochrome b-c1 complex subunit 8
Unigene0041848	502.733	mitochondrial cytochrome c oxidase subunit IV	Unigene0000423	2387.14	Eukaryotic translation initiation factor 3 subunit A	Unigene0036634	486.433	PREDICTED: cytochrome b-c1 complex subunit 7-like isoform X1
Unigene0000259	1321.2	cytochrome c oxidase subunit III (mitochondrion)	Unigene0000465	2144	Kynurenine formamidase	Unigene0000259	1782.37	cytochrome c oxidase subunit III (mitochondrion)
Unigene0001464	442.63	PREDICTED: cytochrome b-c1 complex subunit 8	Unigene0000622	687.43	Kynurenine formamidase	Unigene0042099	664.033	cytochrome c oxidase
Unigene0022358	1156.48	PREDICTED: cytochrome c oxidase subunit NDUFA4	Unigene0004623	575.757	PREDICTED: kynurenine formamidase-like isoform X1	Unigene0041848	486.237	mitochondrial cytochrome c oxidase subunit IV
Unigene0023390	499.63	PREDICTED: cytochrome c oxidase subunit 5B, mitochondrial-like	Unigene0000425	4238.28	PREDICTED: glutamic acid-rich protein-like	Unigene0033025	586.263	mitochondrial cytochrome c oxidase subunit Va-like protein
Unigene0008050	722.18	PREDICTED: cytochrome c oxidase subunit 6A2, mitochondrial	Unigene0000424	774.92	PREDICTED: glutamic acid-rich protein-like	Unigene0022358	1669.78	PREDICTED: cytochrome c oxidase subunit NDUFA4
Unigene0023449	577.037	Rieske iron-sulfur protein 1	Unigene0000567	2658.63	Protein CBG04386 [Caenorhabditis briggsae]	Unigene0008050	1029.59	PREDICTED: cytochrome c oxidase subunit 6A2, mitochondrial
Unigene0004995	515.493	GM11814	Unigene0000940*	998.033	Retrovirus-related Pol polyprotein from type-2 retrotransposable element R2DM	Unigene0023390	520.04	PREDICTED: cytochrome c oxidase subunit 5B, mitochondrial-like
Unigene0035297	500.417	NADH-ubiquinone oxidoreductase flavoprotein 1 (ndufv1)	Unigene0031235	792.063	PREDICTED: venom dipeptidyl peptidase 4 isoform X5	Unigene0035297	605.583	NADH-ubiquinone oxidoreductase flavoprotein 1 (ndufv1)
Unigene0023854	417.16	NADH dehydrogenase 1 (mitochondrion)	Unigene0034102	775.287	PREDICTED: laccase-3-like isoform X2	Unigene0023854	451.747	NADH dehydrogenase 1 (mitochondrion)
Unigene0033575	422.41	PREDICTED: NADH dehydrogenase [ubiquinone] 1 beta subcomplex subunit 8, mitochondrial-like	Unigene0042180	698.11	PREDICTED: leucine-rich repeat-containing protein 4B-like	Unigene0036236	450.093	NADH dehydrogenase subunit 4 (mitochondrion)
Transport and catabolism			Unigene0033901	664.33	PREDICTED: zinc transporter 2-like isoform X5	Unigene0033575	433.217	PREDICTED: NADH dehydrogenase [ubiquinone] 1 beta subcomplex subunit 8, mitochondrial-like
Unigene0016171	935.78	seminal fluid protein	Unigene0000829*	610.843	Regulator of rDNA transcription protein 15	Unigene0023449	580.553	Rieske iron-sulfur protein 1
Unigene0005210	498.1	PREDICTED: gamma-aminobutyric acid receptor-associated protein	Unigene0000436	552.013	Esterase FE4	Unigene0004995	566.723	GM11814
Unigene0003385	411.923	Lysosomal-associated transmembrane protein 4A	Unigene0008755	501.577	PREDICTED: dopamine N-acetyltransferase-like isoform X5	Unigene0031703	415.287	CLUMA_CG000819, isoform A
Xenobiotics biodegradation and metabolism			Unigene0001184*	453.027	ferritin 3 heavy chain homologue	Unigene0004378	406.11	AAEL004423-PB
Unigene0017531	704.743	glutathione S-transferase sigma 7	Unigene0011216	426.157	PREDICTED: YLP motif-containing protein 1-like isoform X4	Transport and catabolism
Immune system			Unigene0025086	379.723	Nuclear protein 1	Unigene0016171	711.347	seminal fluid protein
Unigene0001753	462.06	defensin, partial	Unigene0033406*	353.953	translationally controlled tumor protein	Unigene0000795	405.227	seminal fluid protein
Lipid metabolism			Unigene0018936	369.55	PREDICTED: ornithine decarboxylase antizyme 1, partial	Unigene0001211	1343.94	actin related protein 1
Unigene0000406	1032.67	PREDICTED: probable cardiolipin synthase (CMP-forming)	Unigene0001230*	12863.3	hypothetical protein g.24833	Unigene0005210	498.81	PREDICTED: gamma-aminobutyric acid receptor-associated protein
Carbohydrate metabolism			Unigene0028584*	8826.14	hypothetical protein g.6964	Unigene0006817	510.343	PREDICTED: tubulin beta-1 chain
Unigene0000296	413.223	PREDICTED: inositol oxygenase	Unigene0000923*	6702.98	hypothetical protein g.13931	Unigene0006818	423.047	PREDICTED: tubulin beta-1 chain
Unigene0003123	2688.17	PREDICTED: inositol monophosphatase 1-like	Unigene0000469*	4981.35	hypothetical protein g.22580	Unigene0001197	375.377	GL12416
Unclassified			Unigene0000677	4587.04	hypothetical protein g.18091	Xenobiotics biodegradation and metabolism
Unigene0038253	1251.03	adenine nucleotide translocase insect2	Unigene0016393	4240.62	hypothetical protein g.46645	Unigene0017531	990.727	glutathione S-transferase sigma 7
Unigene0007078*	756.257	elongation factor 1_alpha, partial	Unigene0000433	4091.53	hypothetical protein g.6964	Unigene0006983	399.29	Nucleoside diphosphate kinase
Unigene0024486*	580.073	eukaryotic translation initiation factor 3 subunit J	Unigene0029184	3866.45	hypothetical protein g.22583	Immune system
Unigene0033304*	768.08	60S Ribosomal Protein LP0 [Pantala flavescens]	Unigene0034989	3790.24	hypothetical protein g.22580	Unigene0002827	417.597	PREDICTED: transcription factor kayak-like isoform X1
Unigene0023024*	566.517	PREDICTED: 40S ribosomal protein S15Aa	Unigene0037963	3772.43	hypothetical protein g.16168	Carbohydrate metabolism
Unigene0004842	489.85	PREDICTED: 60S ribosomal protein L18	Unigene0035073	2304.02	hypothetical protein g.13931	Unigene0000294	490.343	glyceraldehyde-3-phosphate dehydrogenase
Unigene0026683	429.47	S18e ribosomal protein [Cicindela campestris]	Unigene0022404	1409.44	hypothetical protein g.22580	Amino acid metabolism
Unigene0036022	423.88	PREDICTED: ubiquitin-40S ribosomal protein S27a	Unigene0000526	1318.35	hypothetical protein g.22580	Unigene0000022	972.227	arginine kinase
Unigene0001058	770.05	PREDICTED: solute carrier organic anion transporter family member 2A1-like	Unigene0004460	1104.62	hypothetical protein g.22580	Unigene0007740	965.437	PREDICTED: ornithine decarboxylase-like
Unigene0032874	540.83	leucine-rich transmembrane protein	Unigene0032700	982.03	hypothetical protein g.4630	Unigene0031372	563.99	AAEL005289-PA
Unigene0001184*	2382.56	ferritin 3 heavy chain homologue	Unigene0010796	952.867	hypothetical protein g.13378	Unclassified
Unigene0000425	1245.04	PREDICTED: glutamic acid-rich protein-like	Unigene0007444	878.23	hypothetical protein g.6517	Unigene0007078*	835.57	elongation factor 1_alpha, partial
Unigene0009231	1033.19	PREDICTED: brachyurin-like isoform X1	Unigene0032818	865.093	hypothetical protein g.22580	Unigene0024486*	577.417	eukaryotic translation initiation factor 3 subunit J
Unigene0000667	1020.51	AGAP011630-PA	Unigene0002211	697.213	hypothetical protein g.29125	Unigene0026683	410.11	S18e ribosomal protein
Unigene0000567	882.65	Protein CBG04386	Unigene0001101	602.28	hypothetical protein g.16322	Unigene0015540	367.11	40S ribosomal protein S15
Unigene0000940*	873.49	Retrovirus-related Pol polyprotein from type-2 retrotransposable element R2DM	Unigene0027667	578.267	hypothetical protein g.3622	Unigene0036022	435.7	PREDICTED: ubiquitin-40S ribosomal protein S27a
Unigene0000423	757.71	Eukaryotic translation initiation factor 3 subunit A	Unigene0039881	351.037	hypothetical protein g.22583	Unigene0023024*	681.893	PREDICTED: 40S ribosomal protein S15Aa
Unigene0018343	696.773	Ribonuclease kappa	Unigene0011884*	113136	hypothetical protein g.16184, partial	Unigene0032820	441.56	PREDICTED: 40S ribosomal protein S25
Unigene0000465	681.597	Kynurenine formamidase	Unigene0000711*	13895.3	hypothetical protein g.17254, partial	Unigene0033304*	633.473	60S Ribosomal Protein LP0
Unigene0042791	651.797	PREDICTED: coiled-coil-helix-coiled-coil-helix domain-containing protein 2	Unigene0000211*	10180.8	hypothetical protein g.8493, partial	Unigene0004842	504.003	PREDICTED: 60S ribosomal protein L18
Unigene0018936	645.623	PREDICTED: ornithine decarboxylase antizyme 1, partial	Unigene0011883*	5435.93	hypothetical protein g.18049, partial	Unigene0023555	360.257	PREDICTED: 60S acidic ribosomal protein P1
Unigene0014197	579.16	GH22664	Unigene0000626	3269.58	hypothetical protein g.13512, partial	Unigene0038253	1180.02	adenine nucleotide translocase insect2
Unigene0033406*	559.08	translationally controlled tumor protein	Unigene0000044	3034.46	hypothetical protein g.47769, partial	Unigene0037223	384.39	PREDICTED: MAP kinase-interacting serine/threonine-protein kinase 1-like isoform X1
Unigene0006819	537.877	ferritin-like precursor, partial	Unigene0027882	2603.6	hypothetical protein g.34661, partial	Unigene0025318	4189.29	imaginal disc growth factor
Unigene0040603	500.74	PREDICTED: probable Bax inhibitor 1	Unigene0042339	2320.63	hypothetical protein g.54860, partial	Unigene0001220	2634.67	hexamerin 1
Unigene0000548	482.82	PREDICTED: juxtaposed with another zinc finger protein 1 isoform X2	Unigene0000631	1950.18	hypothetical protein g.22851, partial	Unigene0013720	1265.36	hexamerin 1
Unigene0000829*	422.153	Regulator of rDNA transcription protein 15	Unigene0022064	1571.13	hypothetical protein g.12391, partial	Unigene0001184*	1899.38	ferritin 3 heavy chain homologue
Unigene0000378	849.39	hypothetical protein g.9752	Unigene0028044	1060.42	hypothetical protein g.22579, partial	Unigene0006819	422.67	ferritin-like precursor, partial
Unigene0036764	514.87	hypothetical protein g.38183	Unigene0035002	838.03	hypothetical protein g.10463, partial	Unigene0000758	1452.02	major allergen Cr-PI
Unigene0001230*	3818.64	hypothetical protein g.24833	Unigene0028084	689.753	hypothetical protein g.22579, partial	Unigene0000940*	1112.43	Retrovirus-related Pol polyprotein from type-2 retrotransposable element R2DM
Unigene0028584*	2611.25	hypothetical protein g.6964	Unigene0000058	619.32	hypothetical protein g.19980, partial	Unigene0014197	961.953	GH22664
Unigene0000923*	2384.68	hypothetical protein g.13931	Unigene0009124	575.35	hypothetical protein g.8493, partial	Unigene0034804	802.457	myosin RLC2, partial
Unigene0000469*	1637.07	hypothetical protein g.22580	Unigene0027628	529.15	hypothetical protein g.17254, partial	Unigene0033094	762.42	PREDICTED: myosin light chain alkali isoform X2
Unigene0000677	1419.06	hypothetical protein g.18091	Unigene0021814	369.03	hypothetical protein g.15184, partial	Unigene0004121	663.223	PREDICTED: natterin-4-like
Unigene0000433	1388.62	hypothetical protein g.6964	Unannotated			Unigene0033406*	577.383	translationally controlled tumor protein
Unigene0016393	1300.06	hypothetical protein g.46645	Unigene0000394*	22078.8	Unknown	Unigene0042791	562.537	PREDICTED: coiled-coil-helix-coiled-coil-helix domain-containing protein 2
Unigene0029184	1154.04	hypothetical protein g.22583	Unigene0027792*	11614.2	Unknown	Unigene0035815	508.26	PREDICTED: muscle-specific protein 20
Unigene0037963	1115.97	hypothetical protein g.16168	Unigene0000862*	7680.25	Unknown	Unigene0018343	491.223	Ribonuclease kappa
Unigene0034989	1027.75	hypothetical protein g.22580	Unigene0000693*	6836.07	Unknown	Unigene0000829*	486.417	Regulator of rDNA transcription protein 15
Unigene0035073	723.84	hypothetical protein g.13931	Unigene0000608	3552.85	Unknown	Unigene0008635	463.91	PREDICTED: B box-binding protein isoform X2
Unigene0029898	439.693	hypothetical protein g.23429	Unigene0015585	3100.99	Unknown	Unigene0000548	435.893	PREDICTED: juxtaposed with another zinc finger protein 1 isoform X2
Unigene0011884*	38346.7	hypothetical protein g.16184, partial	Unigene0003817	2569.51	Unknown	Unigene0033248	429.933	salivary protein MYS2 precursor
Unigene0000711*	4395.16	hypothetical protein g.17254, partial	Unigene0033664	2398.74	Unknown	Unigene0011435	419.13	PREDICTED: myophilin
Unigene0000211*	3300.8	hypothetical protein g.8493, partial	Unigene0000585	1504.13	Unknown	Unigene0032874	395.667	leucine-rich transmembrane protein
Unigene0000288	3173.65	hypothetical protein g.23333, partial	Unigene0041089	1269.02	Unknown	Unigene0034808	376.61	elongation factor 2
Unigene0000621	2372.87	hypothetical protein g.37031, partial	Unigene0001234	1262.97	Unknown	Unigene0000722	369.163	PREDICTED: mitochondrial sodium/hydrogen exchanger 9B2 isoform X2
Unigene0011883*	1812.92	hypothetical protein g.18049, partial	Unigene0006599	1203.53	Unknown	Unigene0001230*	810.647	hypothetical protein g.24833
Unigene0000865	1594.14	hypothetical protein g.2831, partial	Unigene0017633	1029.58	Unknown	Unigene0028584*	645.48	hypothetical protein g.6964
Unigene0000626	1092.49	hypothetical protein g.13512, partial	Unigene0041110	959.493	Unknown	Unigene0038854	532.323	hypothetical protein g.32335
Unigene0027882	855.083	hypothetical protein g.34661, partial	Unigene0006178	924.473	Unknown	Unigene0000923*	460.533	hypothetical protein g.13931
Unigene0000044	823.133	hypothetical protein g.47769, partial	Unigene0003327	799.66	Unknown	Unigene0025786	417.517	hypothetical protein g.33262
Unigene0002530	796.28	hypothetical protein g.26323, partial	Unigene0024618	786.883	Unknown	Unigene0000469*	374.87	hypothetical protein g.22580
Unigene0000631	585.877	hypothetical protein g.22851, partial	Unigene0031225	769.143	Unknown	Unigene0011884*	8049.53	hypothetical protein g.16184, partial
Unigene0042339	583.963	hypothetical protein g.54860, partial	Unigene0000632	710.923	Unknown	Unigene0000711*	1017.34	hypothetical protein g.17254, partial
Unigene0023453	583.457	hypothetical protein g.25032, partial	Unigene0026505	682.277	Unknown	Unigene0000211*	806.23	hypothetical protein g.8493, partial
Unigene0000389	519.74	hypothetical protein g.54903, partial	Unigene0013834	636.847	Unknown	Unigene0014894	766.537	hypothetical protein g.11863, partial
Unigene0022064	507.527	hypothetical protein g.12391, partial	Unigene0019951	601.697	Unknown	Unigene0000288	494.27	hypothetical protein g.23333, partial
Unigene0020383	460.9	hypothetical protein g.17911, partial	Unigene0035731	551.467	Unknown	Unigene0024484	477.147	hypothetical protein g.51306, partial
Unannotated			Unigene0011625	524.29	Unknown	Unigene0002530	432.003	hypothetical protein g.26323, partial
Unigene0000394*	8896.87	Unknown	Unigene0000947	496.057	Unknown	Unigene0011883*	415.687	hypothetical protein g.18049, partial
Unigene0000862*	2806.19	Unknown	Unigene0014802	460.567	Unknown	Unigene0034743	363.723	hypothetical protein g.34185, partial
Unigene0027792*	2292.61	Unknown	Unigene0014214	459.397	Unknown	Unannotated
Unigene0000693*	2072.21	Unknown	Unigene0029576	457.4	Unknown	Unigene0000394*	1674.22	Unknown
Unigene0000608	1023.44	Unknown	Unigene0000797	413.39	Unknown	Unigene0027792*	1115.52	Unknown
Unigene0015585	934.17	Unknown	Unigene0012270	385.417	Unknown	Unigene0000969	762.557	Unknown
Unigene0003817	915.703	Unknown	Unigene0001007	355.587	Unknown	Unigene0000862*	541.863	Unknown
Unigene0033664	713.863	Unknown				Unigene0031978	500.943	Unknown
Unigene0000585	467.337	Unknown				Unigene0000693*	481.86	Unknown
Unigene0041089	434.763	Unknown				Unigene0041464	470.55	Unknown
RPKM value represents the average of the three biological replicates; "*" indicates that these unigenes ranks as the top 100 among all three regions

## Sheet: Table S6
Table S6 Specific primer pairs used in RT-qPCR
Unigene ID	Anotation	Forward primer (5'-3')	Reverse primer (5'-3')	Tm (℃)	product length (bp)
Unigene 0007078	EF1-α	ACTCCAAGAACAACCCACCC	CCAAGACGATGATAGCCGC	58.5/58.8	231
Unigene 0037551	60S ribosomal protein LP2	CGCTACCTGGCATCTTACCTTC	TTCTCATTATCAACCTCAATACCGA	60.9/60.2	110
Unigene 0000156	V-ATPase subunit D	AGCGTTTGAGGCAGACCG	ACAACTTCCCACAGCGAGG	59.2/58.0	107
Unigene 0000170	Hypothetical protein	GGTAGAGTCCTTGGATGAGGACA	CAATGGGAAGTTGGGCTGAT	59.8/59.7	134
Unigene 0001060	Na+/K+/Cl- cotransporters	AACAAATGGCTGAGTCTGGCA	TTGGATTACGATAAATGACGACG	60.5/59.8	130
Unigene 0001753	Defensin	TGAGAACTACGACGAGGAAGAGATG	GGAAGCCTCTCCCGAGTGTG	62.0/61.8	140
Unigene 0002827	Transcription factor kayak	AGTTCATTGTCCATCTCACCCC	CCTGCCTTCTTTCTTCCTCTTC	60.2/59.3	121
Unigene 0003385	Lysosomal-associated transmembrane protein 4A	GTGTATGGAGCAATCAGGGGA	GACTGGTATGGGATGCGAGG	59.7/60.0	161
Unigene 0009863	Seminal fluid protein	GTTGAATACAAAAAGGACAAGCACT	ACAGAGAAAGCGCCCTCTACA	59.3/59.3	113
Unigene 0012198	Peroxisomal multifunctional enzyme	TCGACCATCCTCGGAGAAAC	GAGAATCCAAGGGAACATAAACC	59.6/58.9	175
Unigene 0017102	Ubiquitin-conjugating enzyme	TTCCCACAGATTACCCATTCAA	AATGCTACCGTTGCTATTTATGTTT	59.6/59.4	86
Unigene 0036620	Glutathione S-transferase	TTTGACATCGGAACTCTCTACCA	CTCCAGGAACTTGTCCAAGAAAC	59.1/59.8	132
Unigene 0041540	Venom carboxylesterase	GTCGGAGAGCTAAGGTTTAAGAGTC	AAACACATTGAGATACAAGCAGTCC	59.8/59.7	150
Unigene 0042801	Superoxide dismutase [Cu-Zn]	CCTGGATAAAGGTCTTCATGGG	GCTCCTTGCTCTCAGGGTTG	60.3/59.7	101
